# Supplementary material for: COVID-19 knowledge, attitudes, and practices of United Arab Emirates medical and health sciences students: A cross sectional study
Source: PLoS One. 2021 May 12;16(5):e0246226. doi: 10.1371/journal.pone.0246226 (PMC8115851; doi:10.1371/journal.pone.0246226)
Supplement: S1 Data — (XLSX) [file pone.0246226.s002.xlsx]

## Sheet: SPSS coding  (712)
Respondent ID	Type of degree (study program):	What is your major of studies?	Knowledge Overall	COVID-19 is a new disease caused by virus SARS-CoV-2	Which animal is most likely to transmit this virus to humans? (select only one option)	SARS-CoV-2 can be transmitted between humans by the following routes? (you can select more than one option)	Which of the following are COVID-19 symptoms? (you can select more than one option)	What is the average incubation period of COVID-19? (select only one option)	What is the best diagnostic test for COVID-19? (select only one option)	COVID-19 can be treated by using the following (you can select more than one option)	Which of the following can reduce the spread of COVID-19? (you can select more than one option)	People who are asymptomatic and COVID-19 test positive must stay at home until they are free of the infection:	Generally, who should wear N95 masks? (select only one option)	Persons with COVID-19 cannot transmit the virus to other when a fever is not present	It is not necessary for children and young adults to take measures to prevent infection from COVID-19 virus	You are worried that you will get COVID-19 (select only one option)	You are worried that a family member can get infected with this virus (select only one option)	Infection with the virus is associated with stigma (select only one option)	The current measures taken by the UAE government are effective in stopping the spread of the infection (select only one option)	In your opinion, is there anything that can be done more?	You are confident that the UAE will be able to stop the spread of the virus (select only one option)	In the last 2 weeks, have you visited any of the following places? (you can select more than one option)	What precautions do you take when accepting home deliveries? (you can select more than one option);;;;;;	Since the pandemic started, have you been washing your hands more frequently?	If you answer to the previous question was yes, please choose in which situation (you can select more than one option):;;;;;	Since the pandemic started, have you been wearing face masks?	If your answer to the previous question was yes, in which situations do you wear a face mask? (you can select more than one option);;;;;;;;	Do you follow the curfew timings set by the UAE government?	With whom did you discuss COVID-19 since the pandemic started? (you can select more than one option)	Practice Overall Score
11660959711	0	1	5	0	1	0	0	1	0	0	1	1	0	1	0															0
11661243813	0	1	5	0	0	0.5	0.5	1	0	0	0	1	1	0	1	1	2	2	2	1	1	2	2	1	5	1	4	1	5	21
11660965500	0	1	6	0	1	0	1	0	0	0	1	0	1	1	1	1	1	1	1		1	0	1	1	1	1	1	1	1	7
11665503224	0	1	6	0	0	1	4	1	0	0	0	0	0	0	0	0	0	0	2		2	1	4	0		0		1	1	7
11666437553	0	1	6	0	1	0.5	0.5	0	0	1	1	1	1	0	0	1	1	1	0	0	1	1	3	1	2	1	0.5	1	4	13.5
11696057090	0	1	6.5	0	0	0.5	3	0	0	0	0	1	0	1	1	1	1	2	1	0	1	1	3	1	5	1	0.5	1	3	15.5
11759761109	0	1	6.5	0	0	0	5	1	0	0	0.5	0	0	0	0	2	2	2	2		2	2	3	0		1	0.5	1	5	12.5
11660940112	0	1	7	0	0	0.5	3	1	0	0	0.5	1	0	1	0															0
11661440998	0	1	7.5	1	1	0.5	0.5	1	1	1	0.5	0	0	1	0	1	1	1	1		1	1	3	0		0		1	2	7
11759812960	1	1	7.5	1	1	0.5	1	1	0	1	1	1	0	0	0	2	2	0	2		2	1	1	1	1	1				5
11659669075	0	1	8	1	0	1	4	0	1	0	1	0	0	0	0	1	0	2	2	0	2	1	0	1	5	1	0.5	1	1	10.5
11660853646	0	1	8	1	1	0	4	0	0	1	1	0	0	0	0	1	1	1	1	1	1	1	3	1	3	1	0.5	1	1	11.5
11660203860	0	1	8.5	0	1	1	0.5	1	1	0.5	0.5	1	0	1	1	1	1	1	1	0	1	1	0	1	5	0		1	4	12
11662476166	0	0	8.5	1	1	0.5	0.5	1	0	0	0.5	1	1	1	1	1	1	1	1		1	0	4	1	5	1	4	1	5	21
11759533302	1	1	9	1	0	0	0	1	0	2	3	1	0	0	1	2	0	1	2	1	1	0	4	1	5	1	0.5	1	4	16.5
11661344138	0	1	9.5	0	1	0	0.5	1	0	0	4	1	1	1	0	0	1	0	1	0	1	0.5	4	1	5	1	0.5	1	2	15
11760012507	0	1	9.5	0	1	0.5	0.5	1	1	1	0.5	1	1	1	1	0	0	1	1	0	1	1	5	0		1	0.5	1	1	9.5
11661056872	0	1	10	1	1	0.5	3	1	0	0	0.5	1	1	0	1	1	1	1	1	0	1	1	4	1	5	1	0.5	1	2	15.5
11667956717	0	1	10	0	0	0.5	3	1	1	1	0.5	0	1	1	1	1	1	0	1	0	2	0.5	5	1	5	1	0.5	1	5	19
11759645847	0	1	10	0	1	2	0.5	0	1	0.5	3	1	1	0	0	1	1	1	1	0	1	0.5	5	1	5	1	6	1	3	22.5
11704717457	1	1	10	0	0	1	3	1	0	1	2	0	0	1	1	1	1	2	0	0	0	0.5	4	1	5	1	0.5	1	3	16
11659773246	0	1	10.5	0	1	0.5	2	1	1	0	1	1	1	1	1	0	1	1	1		1	1	4	1	4	1	3	1	3	18
11661591295	0	1	10.5	0	0	1	3	1	0	0.5	3	0	0	1	1	1	1	1	1	1	1	0.5	4	1	5	1	0.5	1	1	14
11686900775	0	0	10.5	0	1	0.5	2	1	0	0	3	1	1	0	1	0	1	2	0	1	2	1	4	1	4	1	2	1	3	17
11706849553	0	1	10.5	0	1	0.5	0.5	1	0	0.5	3	1	1	1	1	1	1	1	1	1	1	1	5	1	5	1	0.5	1	5	19.5
11707987940	0	1	10.5	1	0	1	4	1	1	0	0.5	0	1	1	0	1	1	0	1		1	1	4	1	5	1	2	1	3	18
11755096460	0	0	10.5	1	1	0.5	0.5	1	1	2	0.5	1	0	1	1	1	1	1	1	0	1	0	4	1	4	1	0.5	1	5	16.5
11659874986	0	1	11	0	1	1	0	1	1	0	4	1	1	0	1	0	1	0	1		1	1	5	1	5	1	3	1	5	22
11660944910	0	1	11	1	0	1	6	0	0	0	1	1	0	1	0	2	0	1	0		1	0	1	1	3	1	1	0	3	10
11686742207	0	0	11	0	0	1	3	1	1	0	4	1	0	0	0	0	0	1	1		1	0	4	1	5	1	0.5	1	4	16.5
11729675071	0	1	11	1	0	0.5	5	0	0	0	0.5	1	1	1	1	1	1	1	1	0	1	1	5	1	5	1	0.5	1	4	18.5
11759654879	0	1	11	1	0	2	2	1	0	2	1	1	1	0	0	2	1	1	0	1	0	0.5	3	1	3	1	0.5	1	2	12
11808717635	0	0	11	1	1	0.5	3	1	1	0	0.5	1	0	1	1	1	1	0	1	0	1	0.5	5	1	5	1	0.5	1	5	19
11669812072	1	1	11	1	1	0	1	1	1	1	1	1	1	1	1	1	1	0	1		1	1	4	1	5	1	0.5	1	2	15.5
11660478423	0	0	11.5	0	1	0.5	3	1	1	0.5	0.5	1	1	1	1	1	1	1	1	1	1	1	5	1	5	1	0.5	1	5	19.5
11661011786	0	1	11.5	1	1	0.5	4	1	1	0	0	0	1	1	1	0	0	0	0		0	1	4	1	5	1	4	1	1	18
11666909935	0	0	11.5	0	0	0.5	5	0	0	0	4	1	0	0	1	1	1	2	1	0	1	1	4	1	3	1	0.5	1	2	13.5
11696145442	0	0	11.5	1	1	0.5	0.5	1	0	3	0.5	1	1	1	1															0
11696152905	0	0	11.5	1	1	0.5	0.5	1	0	3	0.5	1	1	1	1	2	1	1	1		1	0.5	2	1	5	1	0.5	1	3	14
11696410942	0	1	11.5	1	0	0.5	4	1	0	2	2	1	0	0	0	1	1	1	1	0	1	1	0.5	1	3	1	0.5	1	2	10
11704765416	0	1	11.5	0	0	0.5	5	1	1	0	2	1	0	0	1	0	1	1	0	1	1	0	3	1	5	1	0.5	1	4	15.5
11705294448	0	1	11.5	0	1	0.5	4	1	1	0	2	1	1	0	0	1	1	1	1		1	1	3	1	5	1	0.5	0	1	12.5
11709531030	0	1	11.5	1	1	1	3	1	1	1	0.5	1	0	0	1	0	1	1	1	1	1	0.5	2	1	5	1	0.5	1	3	14
11661157989	0	1	12	0	1	0	4	1	0	0	4	0	0	1	1	1	1	1	1	0	1	1	4	1	5	1	2	1	2	17
11662339904	0	0	12	1	1	1	2	1	1	0	3	0	1	0	1															0
11662987035	0	1	12	0	1	0.5	3	1	1	1	0.5	1	1	1	1	1	1	1	1	1	1	2	4	1	5	1	0.5	1	3	17.5
11666172804	0	1	12	1	1	0.5	4	0	1	0	0.5	1	1	1	1	1	1	1	1		0	1	2	1	5	1	2	1	4	17
11672491438	0	0	12	1	1	0	5	0	1	0.5	0.5	1	1	1	0	1	1	0	1	1	1	1	5	1	6	1	1	1	3	19
11693106194	0	1	12	0	1	1	5	1	0	0	1	1	1	1	0	1	1	1	1	0	1	0.5	1	1	1	1	0.5	1	1	7
11696025880	0	0	12	1	1	1	3	1	1	0.5	0.5	1	1	0	1	0	1	1	1	1	1	0.5	5	1	5	1	0.5	1	3	17
11696114864	0	0	12	0	1	0.5	5	1	1	0	0.5	1	0	1	1															0
11696230268	0	1	12	1	1	0.5	0.5	1	1	0	3	1	1	1	1	1	1	1	1		1	1	5	1	5	1	2	1	1	17
11697568230	0	0	12	1	1	0.5	5	1	1	0	0.5	1	0	0	1	2	1	1	1	1	1	1	4	1	5	1	0.5	1	4	17.5
11716564419	0	1	12	1	1	2	0.5	1	1	1	0.5	1	1	1	1	0	2	2	1	0	1	1	4	1	5	1	1	1	3	17
11659669361	0	1	12.5	0	1	0.5	6	1	1	0.5	0.5	0	0	1	1	1	1	1	1	0	1	0	5	1	5	1	0.5	1	3	16.5
11659826528	0	1	12.5	0	1	1	0.5	1	1	1	4	0	1	1	1	1	1	0	1	1	2	0.5	0	1	5	1	0.5	1	5	14
11659903876	0	1	12.5	0	1	0.5	3	0	1	1	4	1	0	1	0															0
11660542517	0	1	12.5	0	1	0.5	3	1	0	1	3	1	0	1	1	0	0	0	1	0	1	1	4	0		0		1	2	8
11660877679	0	1	12.5	1	1	0	3	1	1	1	0.5	1	1	1	1	2	1	1	1		1	2	3	1	5	1	0.5	1	5	18.5
11661807171	0	1	12.5	1	1	2	3	1	1	1	0.5	1	1	0	0															0
11662296012	0	1	12.5	0	1	0.5	4	0	0	0	4	1	1	1	0	0	1	1	2	0	1	0	2	0		1	3	1	1	8
11665547617	0	1	12.5	0	1	0.5	3	1	1	1	2	1	1	1	0	0	1	0	1		1									0
11666444876	0	1	12.5	0	1	0.5	5	1	1	0.5	0.5	0	1	1	1	1	1	0	1	1	1	1	4	1	5	1	3	1	2	18
11667745203	0	0	12.5	1	1	0.5	4	1	1	0.5	0.5	1	0	1	1	0	1	1	1	0	1	1	1	1	3	1	2	1	2	12
11692482665	0	0	12.5	0	1	0.5	5	1	0	0.5	0.5	1	1	1	1	1	1	0	1	0	1	0.5	3	1	5	1	0.5	1	4	16
11696059696	0	1	12.5	0	1	0.5	3	1	1	0	3	1	1	1	0	1	1	1	1	1	0	1	5	1	5	1	6	1	4	24
11704715297	0	1	12.5	1	0	0.5	5	0	1	0	3	1	1	0	0	1	1	1	1	0	1	1	3	1	5	1	0.5	1	1	13.5
11705725625	0	0	12.5	1	1	0.5	0.5	1	1	3	0.5	1	1	1	1	1	1	1	1	0	1	0.5	5	1	5	1	0.5	0	5	18
11759632867	0	1	12.5	1	1	0.5	3	1	1	0	2	1	0	1	1	1	1	1	1	0	1	1	2	1	5	0		1	3	13
11764857610	0	0	12.5	1	1	0.5	3	1	1	0.5	0.5	1	1	1	1	0	1	1	1	1	1	0.5	4	1	5	1	0.5	1	5	18
11770326516	0	0	12.5	1	1	1	0.5	0	1	0	4	1	1	1	1	1	1	0	1	0	1	0.5	5	1	5	1	0.5	1	3	17
11660972516	1	1	12.5	1	1	0.5	3	1	1	1	1	1	0	1	1	1	1	1	1		1	1	5	1	4	1	0.5	1	4	17.5
11659691156	0	1	13	1	1	0.5	3	1	1	1	0.5	1	1	1	1	2	1	1	1	0	1	0	5	1	5	1	3	1	4	20
11659755368	0	1	13	1	1	0.5	5	1	1	0	0.5	1	0	1	1	1	1	2	1	0	1	1	1	1	4	1	1	1	1	11
11661385921	0	0	13	1	1	1	2	0	0	1	4	1	0	1	1	1	1	0	0	1	1	0	4	1	5	1	4	1	2	18
11661680413	0	1	13	0	1	0	2	1	1	1	4	0	1	1	1	1	1	0	1		1	1	0	0		1	0.5	1	1	4.5
11662129088	0	0	13	0	1	0.5	0.5	1	1	1	4	1	1	1	1	1	1	1	1		1	1	5	1	3	1	0.5	1	5	17.5
11662994444	0	1	13	1	1	0.5	4	1	1	0	0.5	1	1	1	1	1	1	0	1	1	1	1	5	1	5	1	0.5	1	5	19.5
11663008699	0	1	13	0	0	0.5	6	0	1	0.5	2	1	1	1	0	0	2	0	1	0	1	1	4	1	6	0		1	4	17
11663031401	0	1	13	1	1	1	3	1	1	0.5	0.5	1	1	1	1	1	1	1	0	1	2	1	2	1	5	1	0.5	1	2	13.5
11667250167	0	0	13	1	0	0.5	4	1	1	0.5	4	0	0	0	1	2	1	2	2		1	1	1	1	3	0		1	3	10
11668323008	0	0	13	1	1	0.5	0.5	1	1	1	4	1	1	1	0	0	0	0	1	1	1	1	4	1	5	1	0.5	1	4	17.5
11685142697	0	0	13	1	1	0.5	3	0	0	0.5	4	0	1	1	1	0	0	1	1	0	1	1	4	1	4	1	1	1	4	17
11686827361	0	0	13	1	1	0.5	4	1	1	1	0.5	1	0	1	1	0	1	1	1	1	1	1	6	1	5	1	0.5	1	5	20.5
11696136030	0	0	13	1	1	1	3	1	1	0	3	0	1	0	1	1	1	1	1		1	1	2	1	2	1	0.5	1	3	11.5
11729663179	0	0	13	1	1	0.5	3	1	1	0.5	4	0	0	0	1	1	1	0	1	1	1	1	3	1	4	1	0.5	1	3	14.5
11729669064	0	0	13	0	1	0	4	1	0	0	4	0	1	1	1	1	1	1	1	1	1	1	4	1	5	1	0.5	1	1	14.5
11729696696	0	0	13	1	1	1	4	1	1	0.5	0.5	1	0	1	1	1	1	0	0	0	0	0.5	4	1	5	1	0.5	1	5	18
11773406628	0	0	13	1	1	0.5	0.5	0	1	1	4	1	1	1	1	2	1	1	1		1	1	2	1	5	1	1	1	2	14
11666263712	1	1	13	1	1	1	3	1	1	0	1	1	1	1	1	1	1	1	1	0	1	1	3	1	1	1	1	1	2	11
11667161922	1	1	13	0	1	0	3	0	1	1	4	1	0	1	1	1	1	1	1	1	2	1	1	1	5	1	0	1	2	12
11696235663	1	1	13	1	0	0.5	4	0	1	0.5	3	1	0	1	1	1	1	1	1		1	1	3	1	5	1	0.5	1	2	14.5
11775002979	1	0	13	1	1	0.5	5	1	0	2	0.5	0	1	0	1	1	1	1	1		1	0.5	0	1	4	1	0.5	1	3	11
11660585122	0	1	13.5	0	0	0.5	3	1	1	1	4	0	1	1	1	0	1	1	0	1	1	1	3	1	5	1	0.5	1	2	14.5
11660908907	0	1	13.5	1	1	0.5	5	1	1	0	1	1	0	1	1	1	1	1	1		1	1	5	1	1	1	1	0	1	11
11660964680	0	1	13.5	1	1	0.5	4	0	1	0	4	0	0	1	1	0	1	0	1	1	1	1	3	1	5	1	0.5	1	1	13.5
11661024529	0	0	13.5	0	0	2	4	0	1	2	0.5	1	1	1	1	0	1	1	1	0	1	1	4	1	4	1	2	1	4	18
11661042740	0	1	13.5	0	1	0.5	5	1	1	0	2	1	1	0	1	1	1	0	1	1	1	0.5	3	1	4	1	5	1	3	18.5
11662843464	0	1	13.5	1	1	0	4	1	1	2	0.5	1	1	0	1	1	1	1	1	1	1	0.5	2	1	4	1	0.5	1	1	11
11663525492	0	0	13.5	1	1	0.5	0.5	1	1	0.5	4	1	1	1	1	2	1	1	2		2	1	4	1	5	1	2	1	3	18
11663602034	0	0	13.5	1	1	1	3	1	1	1	0.5	1	1	1	1	0	1	1	0	1	1	1	3	1	5	1	1	1	3	16
11665572766	0	1	13.5	1	1	0.5	3	1	0	1	4	1	0	1	0	0	0	1	1	0	1	0	1	0		1	3	1	2	8
11665640590	0	1	13.5	1	1	0.5	5	1	1	0.5	0.5	1	1	1	0															0
11665694693	0	1	13.5	1	1	0.5	5	1	1	0.5	0.5	1	1	1	0	1	1	1	1	0	1	0.5	5	1	5	1	0.5	1	5	19
11665732417	0	0	13.5	1	1	0.5	5	0	1	0.5	0.5	1	1	1	1	1	1	2	1	0	1	0.5	3	1	5	1	0.5	1	3	15
11665796983	0	0	13.5	1	1	2	0.5	1	1	0	4	1	1	1	0	0	1	0	1	1	1	1	3	1	4	1	0.5	1	2	13.5
11665825744	0	0	13.5	1	1	0.5	0.5	1	1	0.5	4	1	1	1	1	1	1	1	0	1	0	1	4	0		1	0.5	1	3	10.5
11665972511	0	0	13.5	1	1	0.5	5	0	1	0.5	0.5	1	1	1	1	1	1	1	1		2	1	1	1	5	1	0.5	1	4	14.5
11666367639	0	0	13.5	1	1	0.5	2	0	1	1	4	0	1	1	1	0	1	0	1	1	1	1	2	1	3	1	0	1	2	11
11666455591	0	0	13.5	1	1	0.5	5	0	1	0	2	1	0	1	1	0	1	1	1		1	1	1	1	4	1	0.5	1	2	11.5
11684300201	0	0	13.5	1	1	0.5	4	0	1	0	3	1	1	1	0	2	1	1	0		1	1	1	1	3	1	3	1	2	13
11697572280	0	0	13.5	1	1	0.5	3	1	1	0	3	1	0	1	1	1	1	0	0	0	0									0
11704714788	0	1	13.5	1	1	1	3	1	1	1	0.5	1	1	1	1	1	1	0	1		1	1	5	1	5	1	0	1	5	19
11706883930	0	1	13.5	1	1	0.5	4	0	0	1	4	1	1	0	0															0
11756037963	0	0	13.5	1	1	0.5	5	1	0	0.5	0.5	1	1	1	1	0	1	1	1	1	1	1	2	1	5	1	0.5	1	4	15.5
11759530980	0	1	13.5	0	0	0.5	4	1	1	0	4	1	0	1	1															0
11736518005	1	1	13.5	1	1	0	4	1	1	0.5	3	1	1	0	0	1	1	1	1	1	1	0	3	1	5	1	0.5	1	2	13.5
11659634674	0	1	14	1	1	0	2	1	1	2	2	1	1	1	1	1	1	1	1	0	1	1	3	1	2	1	0.5	0	3	11.5
11659908733	0	1	14	1	1	0.5	0.5	1	1	3	3	1	1	1	0	0	0	0	1	0	1	1	2	1	5	1	0.5	1	3	14.5
11660338571	0	1	14	0	0	0.5	4	1	1	0.5	3	1	1	1	1	1	1	1	1		1	1	2	1	4	1	0.5	1	3	13.5
11660737097	0	1	14	0	1	0	3	1	1	1	4	1	0	1	1	0	1	0	2	0	0	0	2	1	1	1	0.5	1	2	8.5
11660917559	0	0	14	0	1	1	3	1	1	0	3	1	1	1	1	0	1	0	1	1	1	1	4	1	5	1	3	1	1	17
11661173627	0	0	14	1	1	0.5	5	1	0	1	0.5	1	1	1	1	0	1	1	1	1	1	1	4	1	1	1	1	1	3	13
11661219115	0	1	14	1	1	0.5	4	1	1	1	0.5	1	1	1	1	1	1	0	1	1	0	0.5	4	1	3	1	0.5	1	3	14
11661251429	0	0	14	1	1	0.5	2	1	1	0.5	4	1	0	1	1	1	1	1	1		1	1	1	1	3	1	2			9
11662620985	0	0	14	1	0	0.5	0.5	1	1	2	4	1	1	1	1	1	1	0	2	1	2	0	3	1	5	1	0.5	1	5	16.5
11663142026	0	1	14	1	1	0	3	1	1	1	3	1	1	1	0	0	1	1	1	1	1	1	4	1	2	1	0.5	1	3	13.5
11664251870	0	1	14	0	1	0.5	4	1	0	0.5	4	1	1	1	0	0	1	1	1	1	1	0.5	2	1	5	1	2	1	2	14.5
11665698635	0	0	14	1	1	0.5	0.5	0	1	2	4	1	1	1	1	1	1	1	1		1	1	4	1	2	1	1	1	4	15
11667094079	0	0	14	1	1	2	5	0	1	0.5	0.5	1	1	1	0	1	1	1	1		1	0.5	4	1	5	1	0.5	1	3	16
11667620881	0	1	14	1	1	0.5	5	1	1	1	0.5	1	1	1	0	1	1	1	1	1	1	0	3	1	5	1	6	1	3	20
11696113044	0	0	14	1	1	1	5	1	1	0.5	0.5	1	1	0	1	1	1	1	1		1	1	4	1	5	1	3	1	1	17
11696308706	0	0	14	1	0	1	4	1	1	0	3	1	1	0	1	0	1	0	1	1	1	2	2	1	2	1	4	1	3	16
11704741237	0	1	14	0	1	1	3	1	1	0	4	1	0	1	1	1	1	1	1	0	1	1	4	1	5	1	0.5	1	3	16.5
11704744787	0	1	14	1	0	0.5	5	1	1	3	0.5	1	0	1	0	1	1	1	1		1	0.5	5	1	5	1	0.5	1	4	18
11759585041	0	1	14	0	1	1	3	1	1	0	3	1	1	1	1															0
11770279725	0	0	14	1	1	0.5	3	1	1	3	0.5	1	1	0	1	2	1	1	1		1	0	4	1	4	1	4	1	4	19
11771727012	0	1	14	0	1	0.5	2	1	1	0.5	4	1	1	1	1	1	1	1	1	0	1	1	5	1	5	1	5	1	1	20
11784099504	0	0	14	0	1	0.5	5	1	0	3	0.5	1	0	1	1	1	1	1	1	0	1	0.5	5	1	5	1	0.5	1	3	17
11795172370	0	0	14	1	1	0.5	0.5	1	1	2	4	1	1	1	0	1	1	1	1	1	1	0	4	0		1	0.5	1	4	10.5
11807158167	0	0	14	0	1	1	5	1	1	0.5	0.5	1	1	1	1	1	1	1	1	1	1	1	3	1	5	1	0.5	1	4	16.5
11665814335	1	1	14	1	1	0.5	4	1	1	1	0.5	1	1	1	1	1	1	1	1	0	1	1	4	1	5	1	0.5	1	1	14.5
11659864661	0	1	14.5	0	1	0.5	3	1	0	1	4	1	1	1	1	0	1	1	0	1	1	1	3	1	4	1	0.5	1	1	12.5
11659939886	0	0	14.5	1	1	0.5	3	1	0	1	4	0	1	1	1	1	1	0	1	0	1	1	5	1	5	1	0.5	1	4	18.5
11660089049	0	0	14.5	0	1	0.5	3	0	1	1	4	1	1	1	1	1	1	1	1	0	1	0	4	1	4	1	0.5	1	2	13.5
11660263716	0	1	14.5	1	1	0.5	4	1	1	0	4	1	0	0	1	1	1	1	2	1	1	1	3	1	5	1	0.5	1	4	16.5
11660325176	0	1	14.5	1	1	0.5	4	1	1	1	2	0	1	1	1	1	1	1	1	0	1	1	3	1	1	1	1	1	2	11
11660707254	0	1	14.5	1	1	0.5	5	1	0	1	3	1	0	1	0	1	1	1	1	0	1	1	3	1	4	1	0.5	1	2	13.5
11660776579	0	0	14.5	1	1	0.5	3	0	1	1	3	1	1	1	1	1	1	0	1		1	1	4	1	3	1	3	1	2	16
11661030988	0	1	14.5	1	1	0.5	1	1	1	2	3	1	1	1	1	0	0	1	1		1	0.5	3	1	5	1	0.5	1	3	15
11661406062	0	0	14.5	0	1	0.5	5	1	1	1	3	0	0	1	1	2	1	2	0	1	2	1	1	1	4	1	0.5	1	2	11.5
11661408648	0	0	14.5	1	0	0.5	3	1	1	0	4	1	1	1	1	1	1	2	1	0	1	0.5	4	1	5	1	0.5	1	4	17
11662603280	0	1	14.5	0	1	0.5	4	0	1	2	4	1	0	1	0	0	1	1	1		1									0
11663248381	0	1	14.5	0	1	0.5	2	1	1	2	4	1	0	1	1	1	1	0	1	0	1	1	4	1	5	1	0.5	1	3	16.5
11665078978	0	0	14.5	1	0	0.5	5	1	1	1	2	1	0	1	1															0
11665330272	0	1	14.5	0	0	0.5	3	0	1	2	4	1	1	1	1	1	1	1	1	1	1	0.5	0	0		1	0.5	1	2	5
11665520127	0	0	14.5	1	1	0.5	5	1	1	0.5	0.5	1	1	1	1	1	1	2	1	1	1	1	1	1	3	1	1	1	2	11
11665525448	0	1	14.5	1	1	0.5	5	1	1	1	3	1	0	0	0	0	0	0	0	0	0	0.5	4	0		1	4	1	1	11.5
11667242529	0	0	14.5	0	1	0.5	4	1	1	0	4	1	0	1	1	1	1	1	1	0	1	0.5	2	1	5	1	0.5	1	2	13
11696109167	0	0	14.5	1	1	1	3	0	1	0.5	3	1	1	1	1	1	1	1	1		1	0.5	4	1	5	1	5	1	3	20.5
11704715467	0	1	14.5	0	1	0.5	4	0	0	2	4	1	1	1	0	1	1	1	1	1	1	1	1	1	5	1	0.5	1	3	13.5
11704719280	0	1	14.5	0	1	0.5	6	1	0	1	3	1	0	1	0	1	1	1	1	1	1	0	3	1	5	1	0.5	1	2	13.5
11706864570	0	1	14.5	0	1	0.5	4	0	1	0	4	1	1	1	1	0	1	2	1	1	1	1	4	1	5	1	0.5	1	2	15.5
11783583432	0	0	14.5	0	1	0.5	4	1	1	1	3	1	0	1	1	1	1	1	1	1	1	0.5	1	1	3	1	2	1	2	11.5
11784580435	0	0	14.5	0	1	0.5	4	1	1	0	4	1	0	1	1	0	0	1	1	0	1	0.5	0	1	5	1	0.5	1	1	10
11818279331	0	0	14.5	0	1	0.5	4	1	1	0	3	1	1	1	1	2	1	2	1	1	1	0	4	1	5	1	0.5	1	4	16.5
11661088108	1	1	14.5	0	1	1	5	1	1	2	0.5	1	1	0	1	1	1	1	1	1	0	2	4	1	5	1	0.5	1	1	15.5
11759534883	1	1	14.5	1	1	0.5	6	0	1	1	1	1	1	0	1	1	1	1	1	0	1	0	2	1	5	1	3	1	4	17
11659766636	0	0	15	1	1	0.5	5	1	1	1	0.5	1	1	1	1	0	1	0	1	1	1	1	3	1	3	1	3	1	4	17
11659798045	0	1	15	1	0	0.5	5	1	1	2	0.5	1	1	1	1	0	1	0	0	1	0	1	4	1	5	1	2	1	2	17
11659954265	0	0	15	1	1	0.5	5	1	1	2	0.5	1	0	1	1	1	1	1	0	1	0	1	2	1	4	1	1	1	4	15
11660285780	0	0	15	0	1	0.5	4	1	1	0.5	3	1	1	1	1	0	1	2	1	0	1	0.5	3	1	4	1	0.5	1	1	12
11660462924	0	0	15	1	1	2	2	1	1	2	1	1	1	1	1	2	1	2	0	1	2	1	3	0		0		1	5	10
11660850655	0	0	15	1	1	2	3	0	1	1	4	1	0	0	1	0	1	1	1		1	0.5	2	1	3	1	0.5	1	3	12
11661593280	0	1	15	1	1	0.5	3	1	1	0.5	3	1	1	1	1	0	0	1	1	0	1	2	3	0		1	4	1	3	14
11661781426	0	0	15	1	1	0.5	3	1	1	3	0.5	1	1	1	1	1	1	0	1		1	0.5	5	1	5	1	0.5	1	5	19
11662065778	0	1	15	1	1	0.5	5	1	1	2	0.5	1	1	1	0	1	1	1	1	1	1	1	3	1	5	1	0.5	1	4	16.5
11662078567	0	0	15	0	1	0.5	4	1	1	0.5	4	1	0	1	1	1	1	0	0	1	2	0.5	3	1	3	1	0.5	1	5	15
11662242453	0	0	15	1	0	0.5	5	1	0	0.5	4	1	0	1	1	2	1	1	1		1	1	4	1	5	1	3	1	4	20
11662985829	0	1	15	1	1	0.5	5	1	1	2	0.5	1	0	1	1	2	1	0	1		1	0.5	5	1	5	1	0.5	1	4	18
11665474429	0	1	15	1	1	1	3	1	1	2	1	1	1	1	1	0	1	1	1	1	1	0.5	2	1	6	1	3	1	2	16.5
11665524338	0	1	15	0	1	0.5	4	1	1	0.5	4	1	0	1	1	1	1	0	1	0	1	0	2	1	5	1	0.5	1	3	13.5
11666086605	0	1	15	1	1	0.5	4	1	1	2	0.5	1	1	1	1	1	1	1	1	0	1	0.5	4	1	2	1	0.5	1	4	14
11666436644	0	0	15	1	1	0.5	5	0	1	2	0.5	1	1	1	1	1	1	1	1	1	1	1	2	1	5	0		1	5	15
11667313625	0	0	15	1	0	0.5	6	1	1	2	0.5	1	0	1	1															0
11669083456	0	0	15	1	1	0.5	3	1	1	3	0.5	1	1	1	1	1	1	1	1		1	0.5	2	1	3	1	1	1	3	12.5
11673584072	0	0	15	1	1	0.5	3	0	1	0.5	4	1	1	1	1	0	1	2	1	1	1	1	3	1	4	1	0.5	1	1	12.5
11685211953	0	0	15	1	0	1	3	1	1	1	4	1	1	1	0	2	1	0	1	0	1	0.5	4	1	4	1	4	1	3	18.5
11696446752	0	1	15	0	1	1	3	1	1	1	4	1	1	1	0	0	1	1	1	1	1	2	3	1	5	1	0.5	1	2	15.5
11696507703	0	1	15	0	1	0.5	3	1	1	0.5	4	1	1	1	1	2	1	1	1	1	1	0.5	3	1	4	1	0.5	1	4	15
11707127015	0	1	15	1	1	1	2	1	1	1	4	1	0	1	1	1	1	2	1	1	1	1	3	1	5	1	0.5	1	2	14.5
11731163764	0	1	15	1	1	0.5	4	1	1	2	0.5	1	1	1	1	1	1	1	1		1	0	3	1	5	1	0.5	1	4	15.5
11736778096	0	1	15	1	1	0.5	8	1	1	0	0.5	1	1	0	0	2	2	1	1	1	1	0.5	5	1	5	1	0.5	1	5	19
11738410551	0	1	15	0	1	0.5	3	1	1	0.5	4	1	1	1	1	1	1	1	1	0	1	0.5	4	1	5	1	0.5	1	2	15
11761874627	0	0	15	1	1	0.5	6	1	1	1	0.5	1	1	1	0	1	1	1	1		1	2	4	1	5	1	0.5	1	4	18.5
11795042697	0	0	15	1	1	0.5	3	1	0	0.5	4	1	1	1	1															0
11795957682	0	0	15	1	1	0.5	4	1	1	2	0.5	1	1	1	1	2	1	1	0	1	1	0.5	2	1	5	1	0.5	1	3	14
11796722800	0	0	15	1	1	0	3	1	1	1	4	1	0	1	1	1	1	1	1		1	1	1	1	5	1	0.5	1	2	12.5
11807191725	0	0	15	1	1	1	4	1	1	0	3	1	1	0	1	1	1	0	1		1	0.5	4	1	4	1	0.5	1	1	13
11807823082	0	0	15	0	1	0	4	1	1	1	4	1	0	1	1	0	1	1	1	0	1	1	5	1	5	1	3	1	2	19
11809066634	0	0	15	0	1	0.5	3	1	1	0.5	4	1	1	1	1	1	1	2	1	0	1	1	3	1	5	1	0.5	1	3	15.5
11659659514	1	1	15	0	1	0.5	5	1	1	2	0.5	1	1	1	1	1	1	1	1	1	1	1	4	1	5	1	3	1	2	18
11661271450	1	1	15	0	0	0	5	1	1	1	3	1	1	1	1	1	0	0	0	0	1	1	4	1	3	1	0.5	1	1	12.5
11795275758	1	0	15	1	1	0.5	5	1	1	0.5	2	0	1	1	1	1	1	1	1		1	0.5	0	1	5	1	4	1	3	15.5
11659724782	0	0	15.5	1	1	0.5	3	1	1	0	4	1	1	1	1	2	1	1	1	1	0	0.5	4	1	2	1	0.5	1	4	14
11660011776	0	0	15.5	1	1	0.5	6	1	1	0.5	0.5	1	1	1	1	1	1	0	0	1	0	1	2	1	4	1	4	1	5	19
11660060863	0	0	15.5	1	1	0.5	4	0	1	0	4	1	1	1	1	0	1	1	2	1	1	1	3	1	3	0		1	2	11
11660094647	0	1	15.5	0	1	0.5	3	1	1	2	4	0	1	1	1	1	1	1	1	1	1	0.5	3	1	5	1	2	1	2	15.5
11660951314	0	1	15.5	0	1	0.5	3	1	1	1	4	1	1	1	1	0	1	1	1		1	0.5	3	1	5	1	0.5	1	4	16
11660957612	0	1	15.5	0	1	0.5	3	1	1	2	4	1	1	1	0	2	1	1	1	0	1	1	2	1	6	1	1	1	2	15
11661406362	0	0	15.5	1	0	0.5	3	1	0	2	4	1	1	1	1	1	1	1	1	1	2	1	4	1	2	1	0.5	1	4	14.5
11661591476	0	1	15.5	1	1	0.5	6	1	1	0.5	0.5	1	1	1	1	1	1	1	1	0	1	0.5	1	1	5	1	3	1	4	16.5
11662839902	0	1	15.5	1	0	0.5	3	1	1	1	4	1	1	1	1	1	1	1	1	1	1	1	4	1	3	1	3	1	4	18
11663470417	0	0	15.5	0	1	0.5	4	0	1	1	4	1	1	1	1	0	0	0	1		2	0.5	1	0		1	0.5	1	0	4
11663491618	0	0	15.5	0	1	0.5	3	1	1	1	4	1	1	1	1	1	1	1	1	1	1	1	;;;Disinfecting packages;Hand washing after accepting packages;;Washing some of the washable groceries with water and detol or clorex	1	1	1	2	1	3	10
11665943170	0	1	15.5	0	1	1	5	1	1	2	0.5	1	1	1	1	0	1	0	1	0	1	0.5	4	1	2	1	0.5	1	1	11
11665958985	0	1	15.5	1	1	0.5	3	0	1	3	3	1	0	1	1	0	1	1	1		1	1	1	1	3	1	2	1	3	13
11666199506	0	0	15.5	1	1	0.5	4	1	1	0	4	1	0	1	1	1	1	1	1	0	1	0.5	3	1	5	1	0.5	1	3	15
11666445679	0	0	15.5	1	1	0	5	1	1	0.5	4	0	1	0	1	0	1	1	1	1	1	1	3	1	5	1	1	1	4	17
11666475725	0	0	15.5	0	1	0.5	3	1	1	2	4	1	0	1	1	2	2	1	1	1	1	2	3	1	5	1	0.5	1	2	15.5
11666808768	0	1	15.5	0	1	0.5	3	1	1	2	3	1	1	1	1															0
11666883203	0	0	15.5	1	0	0.5	5	1	1	1	2	1	1	1	1	0	1	2	1	0	1	0.5	4	1	5	1	5	1	4	21.5
11667006309	0	0	15.5	1	1	0.5	6	0	1	0	4	1	0	1	0	0	1	1	1		1	1	4	1	5	1	0.5	1	3	16.5
11667161441	0	0	15.5	1	1	0.5	6	0	1	0	3	0	1	1	1	1	1	1	1	0	1	1	3	1	4	1	0.5	1	3	14.5
11667173376	0	1	15.5	1	1	0.5	4	1	1	1	3	1	1	1	0	1	1	0	1	1	1	0.5	4	1	2	1	0.5	1	2	12
11669241566	0	1	15.5	1	1	0.5	2	1	1	1	4	1	1	1	1	1	1	1	1	0	1	1	2	1	5	1	0.5	1	3	14.5
11671535325	0	0	15.5	1	1	0.5	3	1	1	1	4	0	1	1	1	1	1	1	2	1	1	1	1	1	3	1	0.5	1	5	13.5
11688121994	0	0	15.5	1	1	2	4	1	0	2	0.5	1	1	1	1	1	1	1	1	1	1	0.5	4	1	5	1	4	1	4	20.5
11691449799	0	0	15.5	0	1	0.5	4	1	1	1	4	1	1	1	0	1	1	1	1	1	1	0	3	1	5	1	0.5	1	1	12.5
11696060107	0	0	15.5	1	1	0.5	4	1	1	0	4	1	1	1	0	0	1	1	1	1	1	2	4	1	5	1	0.5	1	4	18.5
11717524220	0	0	15.5	1	1	0.5	4	0	0	1	4	1	1	1	1	0	1	1	1	0	1	1	1	1	4	1	1	1	3	13
11729564750	0	1	15.5	0	1	0.5	3	0	1	2	4	1	1	1	1															0
11738361891	0	0	15.5	0	1	0.5	5	0	1	1	4	1	0	1	1	1	1	1	1		1	1	4	1	6	1	4	1	3	21
11761967526	0	0	15.5	0	0	0.5	5	0	1	1	4	1	1	1	1	0	1	1	1		1	2	5	1	5	1	0.5	1	5	20.5
11808703619	0	1	15.5	0	1	0.5	4	1	1	0	4	1	1	1	1	1	1	0	1	0	1	0.5	4	1	5	1	0.5	1	3	16
11664079614	1	1	15.5	1	1	0.5	5	0	1	3	2	1	0	0	1	1	1	1	1		1	0.5	2	1	3	1	0.5	1	2	11
11665301025	1	1	15.5	1	1	0.5	3	1	1	0	4	1	1	1	1	2	1	1	1		1	0	5	1	5	1	0.5	1	2	15.5
11785401785	1	0	15.5	1	1	0.5	5	1	0	1	4	1	0	0	1	1	1	1	1	1	1	0.5	3	1	3	1	0.5			9
11796887468	1	0	15.5	1	1	2	0.5	1	1	1	4	1	1	1	1	1	1	1	0	0	1	0	5	1	5	1	3	1	3	19
11659695992	0	1	16	1	1	0.5	6	1	1	3	0.5	0	1	1	0	0	1	0	1	0	1	0.5	1	1	6	1	1	1	3	14.5
11659727157	0	0	16	0	1	0.5	6	1	1	0.5	4	0	1	1	0	0	1	1	1		1	1	1	0		1	1	1	4	9
11660763775	0	1	16	0	1	0.5	4	1	1	0.5	4	1	1	1	1	1	1	0	0	1	1	2	4	1	5	1	3	1	3	20
11661005419	0	1	16	1	1	1	3	1	1	0	4	1	1	1	1	1	1	0	1	0	1	1	2	1	5	1	3	1	2	16
11661005611	0	1	16	1	1	0.5	6	1	1	0.5	3	1	0	1	0	1	1	1	2		1	1	0	1	5	1	0.5	1	2	11.5
11661051516	0	1	16	1	1	0.5	5	1	1	2	0.5	1	1	1	1	1	1	1	1	0	1	1	2	1	4	0		1	4	13
11662675061	0	0	16	1	1	0.5	5	1	1	2	0.5	1	1	1	1	0	1	1	1	0	1	1	3	1	4	1	1	1	4	16
11662941893	0	0	16	1	1	0.5	0.5	1	1	3	4	1	1	1	1	1	1	1	1	1	1	1	3	1	5	1	0.5	1	1	13.5
11663617577	0	0	16	1	1	0.5	6	1	1	1	0.5	1	1	1	1	1	1	1	1		1	0.5	4	1	2	1	0.5	1	4	14
11665897868	0	1	16	1	1	0.5	6	1	0	2	0.5	1	1	1	1	2	2	0	1	1	0	1	3	1	5	1	0.5	1	3	15.5
11666033074	0	1	16	1	1	0.5	6	0	1	2	0.5	1	1	1	1	1	1	1	1	1	1	1	2	1	5	1	0.5	1	3	14.5
11667123109	0	1	16	1	1	0.5	3	1	1	0.5	4	1	1	1	1	1	1	1	1		1	0.5	2	1	3	1	5	1	4	17.5
11667205315	0	0	16	1	1	0.5	6	1	0	3	0.5	0	1	1	1	0	1	1	2	1	1	0.5	3	1	5	1	0.5	1	3	15
11667742784	0	0	16	1	1	0.5	4	1	1	0.5	4	1	0	1	1	2	1	2	1		1	0	3	1	5	1	0.5	1	3	14.5
11671071927	0	1	16	1	1	0.5	5	1	1	0.5	4	1	0	1	0	1	1	1	0		1									0
11678147054	0	1	16	0	0	1	6	1	1	0	4	1	1	0	1	2	1	1	1		1	1	4	1	5	1	0.5	1	5	18.5
11678667319	0	0	16	1	1	0.5	6	1	1	2	0.5	0	1	1	1	2	1	1	1	1	1	1	4	1	5	1	1	1	3	17
11688621422	0	0	16	1	1	1	5	0	1	1	4	1	0	0	1	1	1	1	1	0	1	0.5	3	1	5	1	0.5	1	5	17
11688764521	0	0	16	1	1	0.5	3	1	1	0.5	4	1	1	1	1	0	1	1	1		1	1	3	1	1	1	1	1	3	12
11696605210	0	1	16	1	1	0.5	5	1	1	0.5	3	1	1	0	1	0	1	1	1	0	1	0	3	1	5	1	0.5	1	2	13.5
11697535563	0	1	16	0	1	0.5	5	1	1	0.5	4	1	1	1	0															0
11730379795	0	0	16	1	1	2	2	1	0	1	4	1	1	1	1	1	1	1	0		1	0	2	1	1	1	0	1	3	9
11733586527	0	0	16	1	1	1	3	1	1	2	3	1	1	0	1	0	0	0	1	0	1	1	3	1	5	1	0.5	1	5	17.5
11758284179	0	0	16	1	1	0.5	6	1	1	1	0.5	1	1	1	1	1	1	1	1	1	1	0	1	1	5	1	3	1	2	14
11759529760	0	1	16	1	0	0.5	6	1	1	2	0.5	1	1	1	1	1	1	0	1	0	1	1	3	1	5	1	0.5	1	3	15.5
11762075319	0	0	16	1	1	0.5	6	1	1	1	0.5	1	1	1	1	0	1	1	1		1	1	2	1	5	1	0.5	1	3	14.5
11795094202	0	0	16	1	1	0.5	0.5	1	1	3	4	1	1	1	1	0	1	1	1	0	1	0	2	1	5	1	0.5	1	5	15.5
11660859337	1	1	16	1	1	0.5	7	1	1	1	0.5	1	1	1	0	1	1	1	1	0	1	3	5	1	5	1	0.5	1	3	19.5
11661179883	1	1	16	0	1	0.5	6	1	1	2	0.5	1	1	1	1	0	1	0	1		1	1	4	1	5	1	1	1	4	18
11659618330	0	1	16.5	1	1	0.5	5	1	1	1	2	1	1	1	1	0	1	0	0	1	0	1	2	1	3	1	0.5	1	3	12.5
11659759587	0	1	16.5	0	1	0.5	5	1	1	1	4	1	0	1	1	0	1	0	0	1	0	0.5	4	1	4	1	4	1	4	19.5
11659848440	0	1	16.5	1	1	0.5	7	1	1	0.5	0.5	1	1	1	1	1	1	1	1	0	1	0	3	1	5	1	0.5	1	2	13.5
11660522676	0	1	16.5	0	1	2	5	1	1	2	0.5	1	1	1	1	0	1	1	1		1	1	5	1	5	1	0.5	1	5	19.5
11660810197	0	0	16.5	0	1	0.5	5	1	1	0	4	1	1	1	1	1	1	1	1		1	1	3	1	5	1	2	1	3	17
11660933878	0	1	16.5	0	1	0.5	5	1	1	1	4	0	1	1	1	1	1	1	0	1	0	1	4	0		1	3			9
11660957128	0	1	16.5	1	1	0.5	5	1	1	1	4	1	0	1	0	1	1	1	0	1	1	2	5	1	5	1	0.5	1	3	18.5
11660965051	0	1	16.5	1	1	0.5	4	1	1	2	3	0	1	1	1	1	1	1	1		1									0
11660981866	0	1	16.5	1	1	0.5	4	1	1	0	4	1	1	1	1	1	1	0	1	0	1	0.5	3	1	3	1	0.5	1	4	14
11661017655	0	1	16.5	0	1	0.5	3	1	1	2	4	1	1	1	1	0	1	0	0	1	1	1	2	1	5	1	3	1	2	16
11661076577	0	0	16.5	1	1	0.5	4	1	1	1	4	1	1	0	1	1	1	1	0	1	1	1	0	1	4	1	3	1	4	15
11661118989	0	0	16.5	1	1	0.5	3	1	1	1	4	1	1	1	1	0	1	0	2	1	1	0.5	0	1	5	1	0.5	1	2	11
11661228837	0	0	16.5	1	1	1	6	1	1	1	0.5	1	1	1	1	0	1	0	1		1	1	3	1	5	1	0.5	1	0	12.5
11661414713	0	0	16.5	1	1	0.5	5	0	1	0	4	1	1	1	1	0	1	2	1	1	1	0.5	2	1	2	1	2	1	4	13.5
11661440303	0	0	16.5	1	1	0.5	4	1	1	1	4	1	1	0	1	0	1	1	1	1	1	2	3	1	5	1	5	1	5	23
11661629864	0	0	16.5	1	1	0.5	3	1	1	1	4	1	1	1	1	1	1	1	1		1	0	5	1	5	1	2	1	1	16
11661844222	0	0	16.5	1	1	1	4	0	1	0.5	4	1	1	1	1	1	1	1	1	1	1	2	4	1	5	1	4	1	2	20
11662162938	0	0	16.5	1	1	0.5	5	0	1	0	4	1	1	1	1	1	1	1	1		1	1	4	1	5	1	3	1	5	21
11662868765	0	1	16.5	1	0	1	5	1	1	3	0.5	1	1	1	1	1	1	1	0	0	1	0.5	4	1	1	0		1	1	8.5
11663705558	0	0	16.5	1	0	0.5	6	0	1	1	4	0	1	1	1	0	1	2	2	1	1	3	3	0		1	0.5	1	4	12.5
11664498600	0	1	16.5	1	1	0.5	3	1	1	1	4	1	1	1	1	1	1	1	1		1	0.5	4	0		1	0.5	1	4	11
11664948420	0	0	16.5	1	1	0.5	4	1	1	0	4	1	1	1	1	1	1	1	1	1	1	0.5	4	1	5	1	5	1	3	20.5
11665504403	0	0	16.5	1	1	0.5	6	0	0	1	4	1	1	1	0	1	1	1	1	1	1	1	2	1	4	1	0.5	1	4	14.5
11665645093	0	0	16.5	0	1	0.5	3	1	1	3	3	1	1	1	1	1	1	0	1		1	1	4	1	5	1	0.5	1	3	16.5
11665883730	0	1	16.5	1	1	2	6	1	1	0	0.5	1	1	1	1	0	1	1	1	1	1	0.5	1	1	5	1	3	1	3	15.5
11666322100	0	0	16.5	0	1	0.5	6	1	0	1	4	1	0	1	1	1	1	0	1		1	1	4	1	5	1	0.5	1	1	14.5
11672091296	0	0	16.5	1	1	0.5	3	1	1	1	4	1	1	1	1	0	1	1	0	1	0	1	3	1	5	1	1	1	2	15
11685148848	0	0	16.5	0	0	0.5	5	1	1	1	4	1	1	1	1	0	0	0	2		1	0	1	1	5	1	0.5	1	3	12.5
11686136140	0	0	16.5	1	1	0.5	3	1	0	3	4	1	0	1	1	0	1	0	1	0	1	1	4	0		1	4	1	2	13
11696022449	0	1	16.5	1	1	0.5	4	0	1	1	4	1	1	1	1	2	1	1	1	0	1	1	2	1	5	1	0.5	1	4	15.5
11696978235	0	1	16.5	0	1	0.5	6	1	1	1	4	1	1	0	0	2	1	2	1	0	1	0.5	5	1	5	1	0.5	1	3	17
11696984386	0	1	16.5	1	1	0.5	5	1	1	0	4	0	1	1	1	0	1	1	1	1	1	0.5	5	1	5	1	0.5	1	4	18
11697505313	0	1	16.5	1	1	0.5	4	1	1	1	4	1	1	1	0	1	1	1	1	0	1	0.5	3	1	5	1	0.5	1	2	14
11706900101	0	0	16.5	0	1	0.5	4	1	1	1	4	1	1	1	1	2	1	0	1		1	0.5	4	1	2	1	0.5	1	1	11
11707391583	0	0	16.5	1	1	0.5	6	0	0	0	4	1	1	1	1	1	1	1	2	1	1	1	3	1	3	1	0.5	1	2	12.5
11708570521	0	1	16.5	0	0	0.5	5	1	1	1	4	1	1	1	1	2	1	1	1		1	1	2	1	5	0		1	3	13
11729726703	0	0	16.5	1	1	0.5	4	1	1	1	4	1	0	1	1	1	1	1	1	0	1	1	3	1	5	1	0.5	1	2	14.5
11731655188	0	0	16.5	1	1	0.5	5	1	1	0	3	1	1	1	1	1	1	1	1	0	1	0.5	4	1	5	1	0.5	1	4	17
11756345257	0	0	16.5	1	1	0.5	5	1	0	2	2	1	1	1	1	0	0	0	1		1	0.5	3	1	3	1	3	1	5	17.5
11761518846	0	0	16.5	1	1	0.5	3	1	1	1	4	1	1	1	1	1	1	1	1		1	0.5	4	1	5	1	0.5	1	3	16
11761675664	0	0	16.5	1	1	0.5	4	1	1	3	2	1	1	1	0	0	0	0	1	0	1	0.5	3	1	5	1	0.5	1	4	16
11761684037	0	0	16.5	0	1	0.5	4	1	1	1	4	1	1	1	1	1	1	1	1	1	1	0.5	2	1	5	1	0.5	1	5	16
11797018419	0	0	16.5	1	1	0.5	5	1	1	1	4	1	1	0	0	1	1	0	1	1	1	0.5	3	1	5	1	0.5	1	3	15
11807153081	0	0	16.5	1	1	0.5	4	0	1	1	4	1	1	1	1	1	1	1	1	0	1	0	4	1	4	1	0.5	1	5	16.5
11807280464	0	0	16.5	1	1	0.5	5	1	1	0	4	1	1	1	0	1	1	1	1	1	1	0	4	1	5	1	0.5	1	4	16.5
11661721872	1	1	16.5	0	0	0.5	7	1	0	0	4	1	1	1	1	2	1	1	2	0	1	0.5	4	1	5	1	0.5	0	3	15
11664432236	1	1	16.5	1	0	1	7	1	1	1	0.5	1	1	1	1	1	1	1	1	1	1	1	4	1	5	1	0.5	1	4	17.5
11664936203	1	1	16.5	1	1	0.5	3	1	1	1	4	1	1	1	1	1	0	0	1		1									0
11669248161	1	1	16.5	1	1	0.5	4	1	1	0	4	1	1	1	1	1	1	1	1		1	1	1	1	5	1	0.5	1	4	14.5
11659615032	0	0	17	1	0	1	5	0	1	1	4	1	1	1	1	1	1	0	1	0	1	1	4	1	5	1	0.5	1	5	18.5
11660027126	0	0	17	1	1	0.5	5	1	1	3	0.5	1	1	1	1	0	1	0	1	0	1	0	4	1	5	1	0.5	1	3	15.5
11660255874	0	0	17	1	0	1	5	1	1	1	3	1	1	1	1	1	1	1	1	1	1	1	3	1	2	1	0.5	1	5	14.5
11660517778	0	1	17	1	1	2	4	1	0	1	3	1	1	1	1	0	1	2	1		1	1	2	1	5	1	3	1	3	17
11660662882	0	0	17	1	1	0.5	6	1	1	2	0.5	1	1	1	1	1	1	0	1	1	1	1	5	1	4	1	5	1	3	21
11660804337	0	0	17	1	1	2	3	1	1	1	4	1	0	1	1	1	1	1	1	0	1	0.5	3	1	4	1	3	1	3	16.5
11660943436	0	1	17	1	1	0.5	7	1	1	1	0.5	1	1	1	1	1	1	1	1	1	1	0.5	4	1	5	1	0.5	1	3	16
11660961763	0	1	17	1	1	0	5	1	1	1	4	1	1	0	1	1	1	1	1		1	1	4	1	5	1	0.5	1	1	14.5
11661082682	0	1	17	1	1	0.5	4	1	1	0.5	4	1	1	1	1															0
11662719328	0	0	17	1	1	0.5	5	1	1	0.5	4	1	0	1	1	1	1	1	2	1	1	0.5	1	0		1	2	1	2	7.5
11663003651	0	0	17	1	1	1	5	1	1	0	3	1	1	1	1	0	1	0	0	1	2	1	4	1	4	1	5	1	2	19
11663727786	0	0	17	1	1	0	5	1	1	1	3	1	1	1	1	1	1	1	1	1	1	1	1	1	5	1	0.5	1	3	13.5
11665528985	0	0	17	1	1	0.5	6	1	1	3	0.5	1	1	0	1	1	1	1	0	1	1	1	2	1	4	1	0.5	1	3	13.5
11666114922	0	1	17	1	1	0.5	5	1	1	0.5	3	1	1	1	1	1	1	1	1		1	1	2	1	5	1	2	1	3	16
11669518469	0	0	17	1	1	0.5	7	1	1	1	0.5	1	1	1	1	0	1	1	1		1	1	4	0		1	0.5	1	4	11.5
11671558658	0	0	17	1	1	0.5	4	1	1	0.5	4	1	1	1	1	2	1	1	1		1	1	3	1	2	1	0.5	1	4	13.5
11672138722	0	0	17	1	1	2	4	1	1	2	3	1	1	0	0	1	1	1	1	1	1	2	4	1	2	1	0.5	1	3	14.5
11684807562	0	0	17	1	1	0.5	4	1	1	0.5	4	1	1	1	1	2	1	1	1	1	2	1	3	1	5	0		1	3	14
11687051116	0	0	17	1	1	0.5	6	1	0	0.5	4	0	1	1	1	1	1	1	1	1	1	1	4	1	5	1	2	1	2	17
11696030323	0	0	17	1	1	0.5	4	1	1	0.5	4	1	1	1	1	1	1	1	1	0	1	0	4	1	3	1	0.5	1	4	14.5
11696062448	0	0	17	1	1	0.5	7	1	1	2	0.5	1	1	0	1	0	1	1	1	0	1	1	1	1	5	1	0.5	1	2	12.5
11706811074	0	0	17	1	1	2	4	0	1	2	4	1	1	0	0	1	1	1	1	0	1	1	2	1	5	1	4	1	3	18
11718178838	0	0	17	1	1	1	2	1	1	2	4	1	1	1	1	2	2	1	1	0	1	0.5	3	1	3	1	3	1	1	13.5
11734354866	0	0	17	0	1	0.5	6	1	1	0.5	4	1	0	1	1	1	1	1	1	0	1	0.5	0	1	5	1	0.5	1	4	13
11736042907	0	1	17	1	1	0.5	5	1	1	0.5	4	0	1	1	1	0	0	1	1	1	1	0.5	3	1	6	1	0.5	1	3	16
11754896035	0	0	17	1	1	0.5	7	0	1	2	0.5	1	1	1	1	1	1	1	1		1	0.5	4	1	5	1	0.5	1	3	16
11759650311	0	1	17	1	1	1	4	1	1	1	4	0	1	1	1	1	1	1	1	1	1	0.5	3	1	6	1	4	1	5	21.5
11772667277	0	0	17	1	1	0.5	7	1	1	2	0.5	1	1	0	1	0	1	1	1		1	0.5	4	1	5	1	0.5	1	4	17
11906570167	0	0	17	1	1	0.5	5	1	1	0.5	4	1	1	1	0	1	1	1	1	0	1	1	4	1	5	1	0.5	1	5	18.5
11661409209	1	1	17	1	1	0.5	5	0	1	0.5	4	1	1	1	1	1	1	0	1	1	2	1	4	1	6	1	0.5	1	4	18.5
11665042028	1	1	17	1	1	2	3	1	1	1	4	1	1	1	0	1	1	1	1	1	1	1	5	1	5	1	0.5	1	5	19.5
11666265373	1	1	17	1	1	0	5	1	1	1	4	1	1	1	0	1	1	1	0		1	1	3	1	5	1	5	1	3	20
11730527801	1	1	17	1	1	0.5	5	1	1	0.5	4	1	1	1	0	0	1	1	1	1	1	1	3	1	5	1	0.5	1	5	17.5
11659851722	0	1	17.5	1	1	0.5	5	1	1	0	4	1	1	1	1	1	1	1	0	1	1	1	2	1	4	1	0.5	1	3	13.5
11659904112	0	1	17.5	1	1	0.5	5	1	1	1	3	1	1	1	1	1	1	1	1		1	0.5	2	1	5	1	0.5	1	5	16
11660170517	0	0	17.5	1	1	0.5	3	1	1	2	4	1	1	1	1	0	1	0	1		1	1	2	1	4	1	2	1	3	15
11660470551	0	1	17.5	1	1	0.5	5	1	1	0	4	1	1	1	1	1	1	2	1	0	1	1	3	1	5	1	0.5	1	5	17.5
11660564618	0	1	17.5	0	1	0.5	6	1	1	0	4	1	1	1	1	0	1	1	1	0	1	1	2	0		1	2	1	2	9
11660900687	0	1	17.5	1	1	0.5	5	1	0	1	4	1	1	1	1	1	1	1	1	1	1	1	4	1	5	1	0.5	1	2	15.5
11660943685	0	1	17.5	1	1	2	4	0	1	0.5	4	1	1	1	1	0	0	1	1	0	1	0	1	1	1	1	0.5	1	3	8.5
11661027541	0	1	17.5	1	1	0.5	6	1	1	0	4	0	1	1	1	1	1	1	1	0	1	1	3	1	5	1	0.5	1	5	17.5
11661224205	0	0	17.5	0	1	0.5	5	1	1	1	4	1	1	1	1	0	1	1	1		1	1	4	1	3	1	4	1	2	17
11661470494	0	0	17.5	1	1	0.5	5	1	1	1	3	1	1	1	1	1	1	1	1	0	1	1	3	1	5	1	1	1	3	16
11662083309	0	1	17.5	1	0	0.5	5	1	1	2	4	0	1	1	1	0	1	0	1	0	1	2	3	1	2	1	4	1	2	16
11662089113	0	1	17.5	0	1	0.5	5	1	1	1	4	1	1	1	1	1	1	1	1	0	1	2	3	1	5	1	0.5	1	4	17.5
11662235039	0	0	17.5	1	0	0.5	4	1	1	2	4	1	1	1	1	1	1	1	1	0	1	0	0	1	1	1	3	1	3	10
11662603519	0	1	17.5	1	1	0.5	4	1	1	1	4	1	1	1	1	1	1	1	1	0	1	1	4	1	1	1	0.5	1	4	13.5
11662720489	0	1	17.5	1	1	0.5	4	1	1	1	4	1	1	1	1															0
11662989343	0	1	17.5	1	1	0.5	5	0	1	2	3	1	1	1	1	0	1	0	1	0	1	2	2	1	5	1	4			15
11663000173	0	1	17.5	1	1	0.5	6	1	1	0	4	1	1	1	0	1	1	1	1	0	1	1	1	1	5	1	0.5	1	5	15.5
11663582052	0	0	17.5	1	1	0.5	3	1	1	2	4	1	1	1	1	0	1	2	1		1	1	4	1	5	1	0.5	1	5	18.5
11665504511	0	0	17.5	1	1	0.5	4	0	1	2	4	1	1	1	1	1	1	2	1	1	0	1	5	1	5	1	0.5	1	5	19.5
11665541068	0	0	17.5	1	1	0.5	4	1	1	2	4	1	1	1	0	1	1	2	0	1	1	1	1	1	5	1	0.5	1	3	13.5
11665603428	0	0	17.5	1	1	0.5	5	0	0	3	4	1	0	1	1	0	1	1	1		1	1	4	1	5	1	0.5	1	4	17.5
11665874876	0	1	17.5	0	1	0.5	3	1	1	3	4	1	1	1	1	0	1	0	2	0	1	1	2	1	5	0		1	3	13
11667037732	0	1	17.5	0	1	0.5	6	0	0	2	4	1	1	1	1	0	1	1	0	1	0	1	4	1	5	1	4	1	4	21
11667152565	0	0	17.5	0	1	0.5	5	1	1	1	4	1	1	1	1	1	1	0	1	1	1	1	2	1	5	1	0.5	1	3	14.5
11667329842	0	0	17.5	1	1	0.5	4	1	1	1	4	1	1	1	1	1	1	1	1		1	0.5	2	1	5	1	0.5	1	4	15
11667600508	0	0	17.5	1	1	0.5	5	1	1	1	3	1	1	1	1	0	1	0	1	0	1	1	3	1	4	1	0.5	1	3	14.5
11668834521	0	0	17.5	1	1	0.5	5	0	1	1	4	1	1	1	1	1	1	0	1	0	1	1	2	1	5	1	1	1	1	13
11669058271	0	1	17.5	1	1	0.5	4	1	1	1	4	1	1	1	1	1	1	0	1	1	2	1	4	1	4	1	1	1	4	17
11669093449	0	1	17.5	1	1	0.5	5	1	1	2	3	1	1	1	0	0	1	1	1		1	0.5	3	1	5	1	0.5	1	3	15
11669928381	0	0	17.5	1	1	0.5	5	1	1	1	4	1	1	1	0	1	1	1	1	1	1	1	4	1	5	1	3	1	4	20
11671631153	0	1	17.5	1	1	1	4	1	1	0.5	4	1	1	1	1	0	1	1	1	1	1	1	4	1	5	1	0.5	1	5	18.5
11678011532	0	1	17.5	1	1	0.5	4	1	1	3	4	1	0	1	0	0	1	1	1		1	0.5	4	1	5	1	0.5	1	5	18
11683933585	0	0	17.5	1	1	0.5	4	1	1	1	4	1	1	1	1	0	1	0	1		0	0.5	1	1	5	1	4	1	3	16.5
11685674936	0	0	17.5	1	1	0.5	6	1	1	0	4	0	1	1	1	1	1	2	1		1	0	4	0		1	0.5	1	2	8.5
11696013346	0	0	17.5	1	1	0.5	5	1	1	1	3	1	1	1	1	2	1	1	1	1	1	1	3	1	5	1	0.5	1	3	15.5
11697582019	0	0	17.5	1	0	0.5	5	1	1	2	4	1	1	0	1	0	1	1	1	0	1	0	2	1	5	1	0.5	1	3	13.5
11706871157	0	1	17.5	1	1	0.5	6	0	1	1	3	1	1	1	1	1	1	1	1	0	1	0.5	4	1	5	1	0.5	1	3	16
11717985780	0	1	17.5	0	1	0.5	5	1	1	2	4	1	0	1	1	0	1	1	1	0	1	2	4	1	5	1	0.5	1	4	18.5
11729663386	0	1	17.5	1	1	0.5	3	1	1	2	4	1	1	1	1	1	1	1	1	0	1	0	3	1	5	1	0.5	1	3	14.5
11742917107	0	0	17.5	1	1	0.5	8	1	1	0.5	0.5	1	1	1	1	1	1	1	1		1	1	4	1	5	1	0.5	1	5	18.5
11753178403	0	1	17.5	1	1	0.5	4	1	1	1	4	1	1	1	1	1	1	2	1	0	1	0	4	1	5	1	0.5	0	4	15.5
11761726388	0	0	17.5	1	1	0.5	5	1	1	0	4	1	1	1	1	1	1	1	1	1	1	0.5	4	1	4	1	6	1	3	20.5
11765008310	0	0	17.5	1	1	0.5	5	1	1	2	4	1	0	0	1	1	1	2	2	1	1	1	4	1	5	1	0.5	1	4	17.5
11766606481	0	0	17.5	1	1	0.5	4	1	1	1	4	1	1	1	1	1	1	1	2		2	0	3	1	3	1	0.5	1	3	12.5
11770360451	0	1	17.5	1	1	0.5	5	1	1	1	4	1	0	1	1	1	1	1	0	1	1	0.5	3	1	4	1	0.5	1	3	14
11795145505	0	0	17.5	0	1	0.5	6	0	1	1	4	1	1	1	1	1	1	1	1	0	1	0	1	1	2	1	0.5	1	3	9.5
11797336811	0	0	17.5	1	1	0.5	3	0	1	3	4	1	1	1	1	1	1	1	1	1	1	0.5	3	1	5	1	0.5	1	4	16
11807030343	0	0	17.5	1	1	0.5	5	0	1	2	3	1	1	1	1	2	1	1	1	1	1	0.5	3	1	5	1	4	1	3	18.5
11809486108	0	0	17.5	1	1	0.5	4	1	1	1	4	1	1	1	1	1	1	1	1	0	1									0
11663582432	1	1	17.5	1	1	0	5	1	1	0.5	4	1	1	1	1	1	1	1	1	1	1	1	3	1	4	1	1	1	2	14
11666005750	1	1	17.5	1	0	0.5	6	1	1	0	4	1	1	1	1	0	1	1	1	1	1	1	3	1	4	1	0.5	1	3	14.5
11668897130	1	1	17.5	1	1	0.5	6	0	1	0	4	1	1	1	1	1	1	0	1	1	1	1	4	1	1	1	5	1	5	19
11669142962	1	1	17.5	1	1	0.5	5	1	1	1	3	1	1	1	1	0	1	0	1		1	2	2	1	2	1	0.5	1	1	10.5
11715123916	1	0	17.5	1	0	1	6	1	1	0.5	4	1	1	1	0	0	1	0	1	1	1	0.5	3	1	5	1	0.5	1	4	16
11738104841	1	1	17.5	1	1	0.5	5	1	0	1	4	1	1	1	1	1	1	0	1		1	0.5	3	1	4	1	0.5			10
11782581489	1	0	17.5	1	1	0.5	3	1	1	2	4	1	1	1	1	1	1	1	1		1	0.5	4	0		1	0.5	1	4	11
11660035755	0	0	18	1	1	2	4	0	1	1	4	1	1	1	1	1	1	1	1	1	1	1	3	1	4	1	0.5	1	4	15.5
11660096341	0	1	18	0	1	1	5	1	1	1	4	1	1	1	1	1	1	1	1	1	1	1	2	1	5	0		1	4	14
11660186570	0	1	18	1	1	0.5	5	1	1	0.5	4	1	1	1	1	1	1	1	1	1	1	1	4	1	5	0		1	5	17
11660717669	0	0	18	1	1	2	4	1	1	0	4	1	1	1	1	1	1	1	1		1	1	4	1	5	0		1	3	15
11660944442	0	1	18	1	1	0.5	6	1	1	0.5	4	1	1	1	0	2	1	1	2	0	1	1	4	1	6	1	0.5	1	3	17.5
11660947758	0	1	18	1	1	2	5	1	0	1	3	1	1	1	1	0	0	1	1		1	2	3	1	5	1	0.5	1	5	18.5
11660971655	0	1	18	1	1	2	6	1	1	0	3	1	1	1	0	1	2	1	1	1	1	1	2	1	6	1	0.5	1	3	15.5
11661111980	0	1	18	1	1	0.5	6	0	1	0.5	4	1	1	1	1	0	1	1	1	0	1	0.5	2	1	2	1	4	1	2	13.5
11661131916	0	1	18	1	1	0.5	6	1	1	3	0.5	1	1	1	1	1	1	0	1	0	1	1	5	1	5	1	0.5	1	4	18.5
11661412258	0	1	18	1	1	2	5	1	1	0	3	1	1	1	1	0	0	1	2	0	1	1	3	1	4	1	4	1	2	17
11661719010	0	1	18	1	1	0.5	6	1	1	3	0.5	1	1	1	1	2	1	1	1	0	1	1	5	1	5	1	0.5	1	4	18.5
11662321290	0	0	18	0	1	1	4	1	1	2	4	1	1	1	1	1	1	1	1	1	2									0
11662682839	0	0	18	1	1	2	4	0	1	1	4	1	1	1	1	0	1	1	1	0	0	1	0	0		0		1	1	3
11664728052	0	1	18	1	1	2	3	1	1	2	3	1	1	1	1	0	1	1	1		1	0	2	1	5	1	3	1	3	16
11665549035	0	0	18	0	1	1	5	1	1	1	4	1	1	1	1	1	1	0	1		1	1	2	1	4	1	0.5	1	3	13.5
11665760714	0	0	18	1	1	0.5	6	1	1	3	0.5	1	1	1	1	1	1	1	1		1	2	2	1	5	1	0.5	1	4	16.5
11665902856	0	1	18	1	1	2	4	1	1	0	4	1	1	1	1	1	1	2	2	0	1	1	3	1	5	1	0.5	1	3	15.5
11667654163	0	1	18	0	1	0	6	1	1	1	4	1	1	1	1															0
11668160508	0	0	18	1	1	0.5	6	1	1	0.5	4	1	0	1	1	1	1	1	1	1	1	1	2	1	5	1	0.5	1	2	13.5
11668376006	0	0	18	0	0	2	6	1	1	0	4	1	1	1	1	0	1	1	1		1	0.5	1	1	5	1	4	1	2	15.5
11668563444	0	1	18	1	1	0.5	5	1	1	0.5	4	1	1	1	1	0	1	1	0	1	1	1	2	1	2	1	0.5	1	4	12.5
11668703846	0	0	18	1	1	0	6	1	1	1	4	1	1	1	0	1	1	2	2		1	0.5	3	1	1	1	3	1	2	12.5
11668829936	0	0	18	1	1	2	4	0	1	1	4	1	1	1	1	1	1	1	1		1	1	4	1	5	1	0.5	1	5	18.5
11669746163	0	1	18	1	1	1	5	1	1	1	4	1	1	1	0	2	1	1	1		1	0	3	1	5	1	4	1	3	18
11684325098	0	0	18	1	1	2	3	1	1	1	4	1	1	1	1	2	2	0	2	1	1	0	3	1	4	1	0.5	1	3	13.5
11685097637	0	0	18	1	1	0.5	6	1	1	3	0.5	1	1	1	1	1	1	1	1		1	1	4	1	4	1	1	1	5	18
11685153426	0	0	18	1	1	1	5	1	1	1	4	0	1	1	1	0	1	0	1		1	1	4	1	5	0		1	3	15
11706836398	0	0	18	1	1	0	7	1	1	0	4	1	1	0	1	0	1	2	1		1	0	3	1	5	1	3	1	4	18
11716816472	0	0	18	1	1	0.5	6	1	1	3	0.5	1	1	1	1	0	1	0	1	0	1	1	3	1	5	1	3	1	5	20
11716856423	0	0	18	1	1	2	3	1	1	1	4	1	1	1	1	1	1	2	1	0	1	2	3	1	2	1	2	1	5	17
11761575746	0	0	18	1	1	0.5	5	1	1	0.5	4	1	1	1	1	1	1	0	1	1	1	0.5	;;;Disinfecting packages;Hand washing after accepting packages;;Heating food before eating	1	5	1	0.5	1	3	12
11665016350	1	1	18	1	1	0.5	5	1	1	0.5	4	1	1	1	1	0	1	0	1		1	1	5	1	5	1	3	1	3	20
11665037273	1	0	18	1	1	1	4	1	1	2	4	1	1	0	1	1	1	1	1	0	1	1	4	1	5	1	1	1	3	17
11668138643	1	1	18	1	1	0.5	6	1	1	0.5	3	1	1	1	1	0	1	0	1	1	1	1	4	1	5	1	4	1	2	19
11761825933	1	1	18	1	1	2	5	1	1	1	3	1	1	0	1	2	1	1	1	1	1	0	2	1	6	1	0.5	1	3	14.5
11659708269	0	1	18.5	1	1	0.5	5	1	1	1	4	1	1	1	1	1	1	1	2	1	1	1	1	1	5	1	0.5	1	3	13.5
11659755865	0	1	18.5	1	1	0.5	5	1	1	1	4	1	1	1	1	1	1	1	1	0	1	2	4	1	5	1	0.5	1	3	17.5
11659780740	0	1	18.5	1	1	0.5	6	1	1	1	3	1	1	1	1	1	1	2	1	1	1	1	4	1	5	1	0.5	1	2	15.5
11659834479	0	1	18.5	1	1	0.5	5	1	1	2	4	1	1	1	0	1	1	1	1	0	1	0.5	4	0		1	0.5	1	4	11
11659864081	0	0	18.5	1	1	0.5	6	1	1	1	4	1	1	1	0	1	1	0	0	1	0	0.5	4	1	3	1	0.5	1	3	14
11659871691	0	1	18.5	1	1	0.5	5	1	1	2	3	1	1	1	1	1	1	0	1	1	1	1	4	1	5	1	2	1	3	18
11659984464	0	1	18.5	1	1	0.5	5	1	1	2	4	0	1	1	1	2	2	2	1		1	1	3	1	5	1	1	1	3	16
11660046147	0	0	18.5	1	1	0.5	6	1	1	1	4	1	0	1	1	0	1	0	0	1	1	0.5	3	1	4	1	4	1	4	18.5
11660051063	0	0	18.5	1	1	0.5	5	1	1	1	4	1	1	1	1	0	1	1	1	0	1	2	0	1	5	1	0.5	1	4	14.5
11660249128	0	1	18.5	1	1	0.5	7	0	0	1	4	1	1	1	1	1	1	0	0	1	1	1	3	1	5	1	1	1	5	18
11660642563	0	0	18.5	1	1	1	5	1	1	0.5	4	1	1	1	1	1	1	1	1	1	1	2	4	1	5	1	3	1	3	20
11660656723	0	0	18.5	1	1	0.5	5	1	1	1	4	1	1	1	1	1	1	1	1	1	1	0.5	3	1	2	1	0.5	1	3	12
11661102488	0	0	18.5	1	1	0.5	4	1	1	2	4	1	1	1	1	1	1	1	0		1	0.5	4	1	4	1	0.5	1	2	14
11661406619	0	0	18.5	1	1	2	4	1	1	0.5	4	1	1	1	1	1	1	0	1	1	1	1	3	1	5	1	1	1	3	16
11661478785	0	0	18.5	1	1	1	6	1	1	0.5	4	1	1	1	0	2	1	1	1		1	1	3	1	1	1	1	1	4	13
11661523674	0	0	18.5	1	1	0.5	5	1	1	2	4	0	1	1	1	1	1	1	1		2	1	3	1	5	1	2	1	3	17
11661609839	0	0	18.5	1	1	1	5	1	1	0.5	4	1	1	1	1	2	1	1	1	0	1	2	2	1	3	1	2	0	4	15
11661650282	0	0	18.5	1	1	0.5	8	1	1	0	4	1	0	0	1	1	1	1	1	0	1	0.5	5	1	5	1	0.5	1	5	19
11661801950	0	0	18.5	1	1	2	6	0	1	3	0.5	1	1	1	1	1	1	2	1	1	1	1	5	1	1	1	3	1	3	16
11661928986	0	0	18.5	0	1	0.5	6	1	1	1	4	1	1	1	1	1	1	1	0	1	1	1	1	1	5	1	0.5	1	3	13.5
11662008616	0	0	18.5	1	1	0.5	5	1	1	2	3	1	1	1	1	0	1	0	1		1	1	3	1	5	0		1	3	14
11662034803	0	0	18.5	1	1	0.5	5	1	1	1	4	1	1	1	1	0	1	1	1		1	1	2	1	5	1	0.5	1	5	16.5
11662207020	0	0	18.5	1	1	0.5	6	1	1	1	4	1	1	0	1	1	1	1	1	1	1	0	2	1	5	1	3	1	4	17
11662979217	0	0	18.5	1	1	0.5	6	1	1	2	4	1	1	0	0	1	1	1	1	0	1	0.5	2	1	5	0		1	3	12.5
11662987017	0	0	18.5	1	1	0.5	5	1	1	2	4	1	1	1	0	1	1	1	0	1	1	1	2	1	5	1	2	1	5	18
11663475525	0	1	18.5	1	1	0.5	4	1	1	3	4	0	1	1	1	0	1	1	1	0	1	0	5	1	3	1	3	1	3	17
11665153898	0	0	18.5	1	0	0.5	5	1	1	3	3	1	1	1	1	0	1	0	1	1	1	1	5	1	6	1	0.5	1	5	20.5
11665239865	0	0	18.5	1	1	0.5	5	1	0	2	4	1	1	1	1	0	1	1	1	1	1	1	5	1	4	1	2	1	3	18
11665344449	0	0	18.5	0	1	0.5	6	1	1	2	4	1	1	1	0	2	1	1	0	1	2									0
11665506432	0	1	18.5	1	1	0.5	5	0	1	2	4	1	1	1	1	1	1	1	1		1	1	3	1	4	1	0.5	1	5	16.5
11665514081	0	0	18.5	1	1	0.5	5	1	1	1	4	1	1	1	1	1	1	1	1		1	1	2	1	5	1	3	1	2	16
11665514501	0	0	18.5	0	0	2	6	1	1	0.5	4	1	1	1	1	0	1	0	1	1	1	2	3	1	4	1	4	1	3	19
11666165546	0	1	18.5	1	1	0.5	5	1	1	1	4	1	1	1	1	1	1	1	1	1	1	2	4	1	4	1	4	1	2	19
11666458945	0	0	18.5	1	1	0.5	4	1	1	2	4	1	1	1	1	0	0	1	1	1	1	1	4	1	5	1	6	1	4	23
11666600274	0	0	18.5	1	1	0.5	4	1	1	2	4	1	1	1	1	1	1	1	1	1	1	1	1	1	5	1	0.5	1	3	13.5
11666866447	0	0	18.5	1	1	0.5	6	1	1	1	4	1	1	0	1	1	1	0	1		1	1	4	1	5	1	0.5	1	4	17.5
11667223026	0	0	18.5	1	1	0.5	5	1	1	2	3	1	1	1	1	0	1	0	1		1	1	4	1	5	1	0.5	1	4	17.5
11667242727	0	1	18.5	1	1	0.5	5	0	1	2	4	1	1	1	1	1	1	1	1	1	1	0.5	5	1	5	1	0.5	1	5	19
11667472248	0	0	18.5	1	1	0.5	4	1	1	2	4	1	1	1	1	0	1	1	1	1	1	1	5	1	5	1	3	1	4	21
11668229832	0	0	18.5	1	1	0.5	3	1	1	3	4	1	1	1	1	0	0	0	0	1	1	1	4	1	2	1	0.5	1	4	14.5
11669409208	0	0	18.5	1	1	0.5	5	1	1	1	4	1	1	1	1															0
11669716326	0	0	18.5	1	1	0.5	3	1	1	3	4	1	1	1	1	1	1	0	0	1	0	1	1	1	2	1	1	1	3	11
11670697360	0	0	18.5	1	1	2	6	0	1	3	0.5	1	1	1	1	1	1	1	1		1	0.5	3	1	4	1	0.5	1	2	13
11673609704	0	1	18.5	1	0	0.5	5	1	1	3	4	1	1	0	1	1	1	1	1	0	1	1	2	1	5	1	0.5	1	5	16.5
11679771602	0	0	18.5	1	1	0.5	6	1	1	0	4	1	1	1	1	0	1	0	1	1	2	1	4	1	2	1	0.5	1	3	13.5
11684414075	0	0	18.5	1	1	0.5	5	1	0	2	4	1	1	1	1	1	1	1	1		1	2	3	1	1	1	0.5	1	3	12.5
11685144476	0	0	18.5	1	1	0.5	4	1	1	2	4	1	1	1	1	0	0	1	1	0	1	0.5	1	1	5	1	0.5	1	4	14
11685146693	0	0	18.5	1	1	0.5	4	0	1	3	4	1	1	1	1	1	1	1	1		1	1	3	1	5	1	1	1	4	17
11685150210	0	0	18.5	1	1	0.5	4	1	1	2	4	1	1	1	1	1	1	1	1		1	0	4	1	5	1	0.5	1	3	15.5
11690891395	0	0	18.5	1	0	2	6	0	1	0.5	4	1	1	1	1	1	1	1	1	1	1	1	4	1	5	1	0.5	1	4	17.5
11697174576	0	0	18.5	1	1	0.5	6	1	1	2	4	0	0	1	1	0	2	2	1	0	2	1	4	0		1	0	1	3	10
11697484017	0	1	18.5	1	1	0.5	6	1	1	1	4	1	0	1	1	1	1	1	1		1	1	4	1	5	1	0.5	1	3	16.5
11697487274	0	1	18.5	1	0	0.5	6	1	1	1	4	1	1	1	1	1	1	1	1	0	1	1	5	1	5	1	0.5	1	3	17.5
11697583732	0	0	18.5	1	1	0.5	6	1	1	1	4	1	1	1	0	1	1	1	1	1	1	2	4	1	5	1	0.5	1	1	15.5
11697591682	0	0	18.5	1	1	0.5	5	0	1	2	4	1	1	1	1	1	1	1	1		1	1	3	1	4	0		1	3	13
11705368698	0	1	18.5	1	1	0.5	6	1	1	1	4	1	1	1	0	0	1	0	1		1	1	2	1	5	1				10
11717665601	0	1	18.5	1	0	0.5	6	1	1	2	4	1	1	0	1	2	1	1	1		1	0	2	1	3	1	0.5	1	4	12.5
11729572426	0	1	18.5	1	1	0.5	6	1	1	2	3	1	0	1	1	2	2	0	2		1	1	2	1	5	1	0.5	1	2	13.5
11729724278	0	1	18.5	1	1	0.5	4	1	1	2	4	1	1	1	1	2	1	1	2		2	0.5	1	1	5	1	0.5	1	5	15
11736957970	0	0	18.5	1	1	0.5	4	1	1	2	4	1	1	1	1	2	1	1	1	1	2	0.5	4	1	5	1	0.5	1	2	15
11736988195	0	1	18.5	1	1	0.5	4	1	1	3	4	1	0	1	1	1	1	2	1		1	0.5	4	1	5	1	0.5	1	4	17
11756339393	0	0	18.5	1	0	0.5	7	1	1	2	2	1	1	1	1	2	2	1	0	1	1	0.5	5	1	5	1	3	1	2	18.5
11761515190	0	0	18.5	1	1	0.5	5	1	0	2	4	1	1	1	1	1	1	0	1		1	0	1	1	3	1	0.5	1	5	12.5
11761516383	0	0	18.5	1	1	0.5	5	1	1	1	4	1	1	1	1	1	1	1	1		1	1	5	1	5	1	0.5	1	4	18.5
11781603028	0	1	18.5	0	0	0.5	5	1	1	3	4	1	1	1	1	1	1	0	1	1	2	0	2	1	6	1	0.5	1	3	14.5
11783585713	0	0	18.5	1	1	0.5	6	0	1	1	4	1	1	1	1	1	1	1	1	1	1	0.5	4	1	5	1	0.5	1	4	17
11783705971	0	0	18.5	1	1	0.5	4	0	1	3	4	1	1	1	1	1	1	1	1		1	0.5	3	1	5	1	0.5	1	4	16
11783716015	0	0	18.5	1	1	0.5	7	1	0	1	4	1	1	0	1	1	1	2	1		1	0.5	2	1	5	1	4	1	2	16.5
11795393077	0	0	18.5	1	1	0.5	6	1	1	2	3	1	0	1	1															0
11796923509	0	0	18.5	1	1	0.5	6	0	0	3	3	1	1	1	1	0	1	1	1	1	1	0.5	4	1	5	1	0.5	1	3	16
11662863369	1	1	18.5	0	1	0.5	6	1	1	1	4	1	1	1	1	0	1	1	1	0	1	0.5	5	1	5	1	0.5	1	3	17
11663083216	1	0	18.5	1	1	0.5	5	1	1	1	4	1	1	1	1	1	1	0	0	1	1	1	1	1	5	1	0.5	1	5	15.5
11664991966	1	1	18.5	1	1	0.5	5	1	1	2	4	1	1	1	0	1	1	1	1	0	1	0.5	2	1	5	1	3	1	5	18.5
11665068199	1	1	18.5	1	1	0.5	5	1	1	2	3	1	1	1	1	1	1	0	1	0	1	0.5	4	1	5	1	0.5	1	3	16
11667134658	1	1	18.5	0	1	2	6	1	1	0.5	3	1	1	1	1	1	1	1	1	0	1	0.5	2	1	4	1	2	1	3	14.5
11671513543	1	1	18.5	1	1	0.5	5	1	1	1	4	1	1	1	1	1	1	1	1	1	1	1	4	1	5	1	0.5	1	3	16.5
11796763268	1	0	18.5	0	1	0.5	6	1	1	1	4	1	1	1	1	0	1	1	1	0	1	0.5	2	1	5	1	0.5	1	5	16
11659759381	0	1	19	1	1	0.5	6	1	1	0.5	4	1	1	1	1	1	1	1	1	1	1	1	5	1	2	1	0.5	1	4	15.5
11661022814	0	0	19	0	1	1	6	1	1	1	4	1	1	1	1	1	1	1	1	1	1	1	4	1	5	1	0.5	1	4	17.5
11661038369	0	0	19	1	1	2	4	1	1	2	3	1	1	1	1	2	1	1	1	0	1	1	4	1	4	1	0.5	1	3	15.5
11661073215	0	1	19	1	1	0.5	6	1	1	0.5	4	1	1	1	1	0	0	0	1		1	1	3	1	5	1	0.5	1	3	15.5
11661227590	0	0	19	1	1	0.5	6	1	1	0.5	4	1	1	1	1	1	1	1	1	1	1	1	5	1	5	0		1	4	17
11661784087	0	1	19	1	1	0.5	7	1	1	3	0.5	1	1	1	1	0	1	1	1	1	1	1	4	1	1	1	0.5	1	4	13.5
11661913042	0	0	19	1	1	1	6	1	1	1	4	1	1	0	1	1	1	1	1	1	1	1	4	1	2	1	0.5	1	4	14.5
11662249033	0	1	19	1	1	2	3	1	1	2	4	1	1	1	1	0	0	0	1		1	0.5	5	1	5	1	0.5	1	4	18
11663329442	0	1	19	1	1	0.5	7	1	1	0.5	3	1	1	1	1	1	1	1	1	0	1	2	4	1	5	1	3	1	2	19
11665008134	0	0	19	0	0	2	4	1	1	3	4	1	1	1	1	1	1	2	1		1	0.5	4	1	2	1	3	1	2	14.5
11665503043	0	0	19	1	0	2	5	1	1	1	4	1	1	1	1	0	1	1	1	1	1	1	4	1	5	1	0.5	1	4	17.5
11665677138	0	1	19	1	1	1	5	1	1	1	4	1	1	1	1	1	1	1	1		1	1	2	1	5	1	3	1	4	18
11665876645	0	1	19	1	1	2	5	1	1	1	3	1	1	1	1	1	1	1	1	0	1	1	2	1	5	1	3	1	1	15
11667539039	0	0	19	1	1	1	6	1	1	1	3	1	1	1	1	1	1	0	1	1	1	0.5	3	1	2	1	0.5	1	5	14
11668970817	0	1	19	1	1	2	4	1	1	1	4	1	1	1	1	1	1	1	1		1	1	2	1	5	1	0.5	1	4	15.5
11669011146	0	1	19	1	0	1	7	1	1	1	3	1	1	1	1	1	1	0	1	1	1	0.5	3	1	2	1	0.5	1	2	11
11669194670	0	1	19	1	0	1	5	1	1	2	4	1	1	1	1	1	1	1	1		1	0.5	2	1	5	1	2	1	2	14.5
11671242842	0	0	19	1	1	0.5	7	1	1	3	0.5	1	1	1	1	1	1	0	1		1	1	1	1	5	1	1	1	4	15
11675775041	0	1	19	1	1	2	5	1	1	1	4	1	1	0	1	1	1	1	1	0	1	0	2	1	4	1	0.5	1	3	12.5
11687199197	0	0	19	1	1	2	5	1	1	0	4	1	1	1	1	0	1	1	1	0	1	0.5	3	1	3	1	0.5	1	4	14
11706822105	0	1	19	1	1	2	5	1	1	1	4	1	1	0	1	1	1	0	1		1	2	3	1	5	1	0.5	1	4	17.5
11726674298	0	1	19	1	0	2	5	1	1	2	3	1	1	1	1	1	1	1	1		1	1	3	1	4	1	2	1	3	16
11753878939	0	0	19	1	1	0.5	7	0	1	0.5	4	1	1	1	1	1	1	1	1		1	0.5	2	1						3.5
11795247228	0	0	19	1	0	2	6	0	1	2	4	1	1	1	0	1	1	1	1	0	1	0.5	5	1	5	1	0.5	1	4	18
11797344693	0	0	19	1	1	2	6	1	1	1	3	1	1	0	1	2	1	1	1	1	1	0.5	3	1	5	1	0.5	1	3	15
11798214698	0	0	19	1	1	0	5	1	1	2	4	1	1	1	1	1	1	1	1	0	1	1	0.5	1	5	1	0.5	1	1	11
11665904926	1	1	19	1	0	2	5	0	1	3	3	1	1	1	1	1	1	0	1	1	0	0.5	4	1	4	1	0.5	1	3	15
11672705427	1	1	19	1	1	0.5	6	1	1	0.5	4	1	1	1	1	1	1	0	1	1	1	1	3	1	2	1	2	1	4	15
11795591840	1	0	19	1	1	0.5	7	1	1	3	0.5	1	1	1	1	1	1	1	1		1	0.5	5	1	5	1	0.5	1	5	19
11659746637	0	1	19.5	1	1	0.5	6	1	1	2	4	1	0	1	1	1	1	0	1	1	1	0.5	4	1	5	1	0.5	1	3	16
11659754505	0	0	19.5	1	1	0.5	6	1	1	2	4	1	0	1	1	0	0	1	0	1	2	1	5	0		1	0.5	1	3	11.5
11659875390	0	1	19.5	1	1	0.5	5	1	1	2	4	1	1	1	1	0	1	1	1	1	1	1	3	1	5	1	1	1	3	16
11660037739	0	0	19.5	1	1	0.5	6	1	1	1	4	1	1	1	1	1	1	1	0	1	1	1	6	1	6	1	0.5	1	4	20.5
11660042849	0	0	19.5	1	1	0.5	6	1	1	2	4	1	0	1	1	1	1	1	1	1	1	1	4	1	5	1	0.5	1	4	17.5
11660060600	0	0	19.5	1	1	0.5	5	1	1	3	4	0	1	1	1	2	1	1	1		1	1	4	1	5	1	2	1	4	19
11660277060	0	0	19.5	1	1	0.5	5	0	1	3	4	1	1	1	1	0	1	1	1		1	1	3	1	2	1	0.5	1	3	12.5
11660291121	0	0	19.5	1	1	0.5	6	1	1	1	4	1	1	1	1	0	1	1	1	0	1	0.5	5	1	5	1	0.5	1	5	19
11660621847	0	0	19.5	1	1	0.5	5	1	1	2	4	1	1	1	1	0	1	1	1	1	1	1	4	1	4	1	3	1	3	18
11660850327	0	0	19.5	1	1	0.5	5	1	0	3	4	1	1	1	1	1	1	1	1		1	0.5	2	1	5	1	0.5	1	3	14
11660878383	0	1	19.5	1	1	0.5	6	1	1	1	4	1	1	1	1	1	1	1	1	0	1	0.5	4	1	5	1	5	1	5	22.5
11660922493	0	0	19.5	1	1	0.5	6	1	1	1	4	1	1	1	1	1	1	1	1	1	2	0.5	4	1	4	1	6	1	4	21.5
11660934239	0	1	19.5	1	1	0.5	6	1	1	2	3	1	1	1	1	1	1	1	1		1	1	5	1	5	1	0.5	1	4	18.5
11660963232	0	1	19.5	1	1	0.5	6	0	1	2	4	1	1	1	1	1	1	1	1	0	1	1	3	0		1	2	1	2	10
11660995212	0	1	19.5	1	1	0.5	6	1	1	1	4	1	1	1	1	1	1	0	1	1	1	1	3	1	1	1	1	1	5	14
11661049313	0	0	19.5	1	1	0.5	4	1	1	3	4	1	1	1	1	1	1	0	1		1	1	5	1	5	1	5	1	3	22
11661181442	0	1	19.5	1	1	0.5	6	1	1	2	3	1	1	1	1	1	1	1	1	1	1	0.5	2	1	5	1	3	1	2	15.5
11661410226	0	0	19.5	1	1	0.5	4	1	1	3	4	1	1	1	1	1	1	2	1	1	1	1	1	1	5	1	3	1	4	17
11661660803	0	1	19.5	1	1	0.5	6	1	1	2	4	1	1	0	1	1	1	2	2	1	1	1	4	1	4	1	1	1	3	16
11661754813	0	0	19.5	1	1	0.5	6	0	0	3	4	1	1	1	1	2	1	1	2		1	1	4	1	5	1	3	1	4	20
11662595402	0	1	19.5	1	1	0.5	5	1	1	2	4	1	1	1	1	1	1	1	0	1	1	1	2	1	5	1	1	1	3	15
11662734158	0	1	19.5	0	1	0.5	7	1	1	2	4	1	0	1	1															0
11662993270	0	1	19.5	1	1	0.5	7	1	1	1	4	0	1	1	1	1	1	0	1	1	1	1	3	1	5	0		1	4	15
11663007033	0	1	19.5	1	1	0.5	5	0	1	3	4	1	1	1	1	0	1	1	1		1	1	5	1	6	1	5	1	1	21
11664918294	0	0	19.5	1	1	0.5	4	1	1	3	4	1	1	1	1	0	1	0	1	0	1	0	1	1	4	1	3	1	3	14
11665092487	0	0	19.5	1	1	0.5	7	1	1	3	2	1	0	1	1	0	1	0	1		1	1	2	1	4	0		1	2	11
11665709523	0	0	19.5	1	1	0.5	5	1	1	2	4	1	1	1	1	1	1	0	0		1	1	3	1	5	1	0.5	1	4	16.5
11665733612	0	0	19.5	1	1	0.5	5	1	1	3	3	1	1	1	1	0	0	1	1		1	1	2	1	5	0		1	1	11
11665943953	0	1	19.5	1	1	0.5	4	1	1	3	4	1	1	1	1	1	1	0	2	0	1	1	2	1	5	1	2	1	3	16
11666448583	0	1	19.5	1	0	0.5	7	1	1	1	4	1	1	1	1															0
11666495552	0	0	19.5	1	1	0.5	6	1	1	2	3	1	1	1	1	0	1	1	1		1	0	1	1	5	1	0	1	2	11
11667104702	0	1	19.5	1	1	0.5	6	1	1	1	4	1	1	1	1	0	1	1	2	1	0	0	2	1	5	1	0.5	1	3	13.5
11667373957	0	0	19.5	1	1	0.5	5	1	1	2	4	1	1	1	1	0	1	1	1		1	0.5	2	1	4	1	3	1	3	15.5
11667396817	0	0	19.5	1	1	0.5	5	1	1	2	4	1	1	1	1	1	1	0	1	0	1	1	4	1	5	1	0.5	1	2	15.5
11668542322	0	0	19.5	1	1	0.5	6	1	1	1	4	1	1	1	1	1	1	1	1	1	1	1	3	1	5	1	2	1	3	17
11672668721	0	0	19.5	1	1	0.5	6	1	1	2	4	1	0	1	1	1	1	1	0	1	1	1	4	0		0		1	4	10
11672980822	0	0	19.5	0	1	0.5	7	1	1	2	4	1	0	1	1	1	1	1	1	1	1	0	2	1	4	1	0.5	1	4	13.5
11685179421	0	0	19.5	1	1	0.5	5	1	1	2	4	1	1	1	1	1	1	1	1	1	1	2	5	1	3	1	3	1	3	19
11692718149	0	0	19.5	1	1	0.5	6	0	0	3	4	1	1	1	1	1	1	0	1	1	1	1	4	1	5	1	0.5	1	5	18.5
11706807602	0	0	19.5	1	1	0.5	4	1	1	3	4	1	1	1	1	0	1	0	1	0	1	1	5	1	5	1	2	1	3	19
11730210083	0	0	19.5	1	1	2	5	1	1	0.5	4	1	1	1	1	1	1	1	1	0	1	1	3	1	4	1	0.5	1	3	14.5
11733694616	0	1	19.5	1	1	0.5	5	1	1	2	4	1	1	1	1	1	1	2	1		1	1	4	1	5	1	1	1	3	17
11771939018	0	1	19.5	1	1	0.5	4	1	1	3	4	1	1	1	1	1	1	0	1	1	1	0.5	2	1	4	1	0.5	1	3	13
11780534763	0	0	19.5	1	1	0.5	5	1	1	2	4	1	1	1	1	1	1	1	1	1	1	0	3	1	5	1	3	1	4	18
11795032594	0	0	19.5	1	1	0.5	5	1	1	2	4	1	1	1	1	1	1	1	1	1	1	0.5	2	1	4	1	0.5	1	5	15
11795169484	0	0	19.5	1	1	0.5	5	1	1	2	4	1	1	1	1	0	1	0	1	1	1	0.5	4	1	5	1	0.5	1	5	18
11797335833	0	0	19.5	1	1	0.5	6	1	1	1	4	1	1	1	1	1	1	1	1	1	1	1	3	1	4	1	0.5	1	4	15.5
11807348507	0	0	19.5	0	1	0.5	6	1	1	3	4	0	1	1	1	1	1	1	1	0	1	2	3	1	5	1	1	1	2	16
11660489512	1	1	19.5	1	1	0.5	5	1	1	2	4	1	1	1	1	1	1	1	1	1	1	1	4	1	5	1	3	1	5	21
11661161593	1	1	19.5	1	1	0.5	5	1	1	2	4	1	1	1	1	1	1	1	1	1	1	2	3	1	4	1	3	1	3	18
11667635513	1	1	19.5	1	1	0.5	7	1	1	0	4	1	1	1	1	0	1	0	1	0	1	1	3	0		1	0.5	1	2	8.5
11727477245	1	1	19.5	1	1	0.5	5	1	1	2	4	1	1	1	1	1	1	1	1	1	1	1	2	1	5	1	0.5	1	4	15.5
11659747448	0	0	20	1	1	2	4	1	1	2	4	1	1	1	1	0	1	1	1	1	1	0.5	2	1	5	1	0.5	1	5	16
11659754635	0	1	20	1	1	2	4	1	1	2	4	1	1	1	1	1	1	1	1	1	1	1	4	1	5	1	1			13
11661162150	0	0	20	1	1	2	5	0	1	2	4	1	1	1	1	0	1	0	1		1	0.5	3	1	5	1	0.5	1	2	14
11661212109	0	1	20	0	1	2	6	1	1	2	3	1	1	1	1	1	1	0	1	0	1	1	4	1	5	0		1	2	14
11661246947	0	0	20	1	1	2	5	1	1	2	3	1	1	1	1	2	1	0	2	0	2	1	5	1	1	1	3	1	5	18
11661463265	0	0	20	1	1	2	4	1	1	2	4	1	1	1	1	1	1	1	1	1	1	2	4	1	6	1	5	1	5	25
11665218478	0	0	20	1	0	2	6	1	1	1	4	1	1	1	1	1	1	2	2	1	2	0.5	4	0		1	4	1	2	12.5
11689182261	0	0	20	1	1	0	5	1	1	3	4	1	1	1	1	1	1	0	1	1	1	0.5	1	1	1	1	0.5	1	3	9
11716836257	0	0	20	1	1	0.5	7	1	1	0.5	4	1	1	1	1	1	1	0	1		1	1	5	0		1	0.5	1	4	12.5
11755007516	0	0	20	1	1	2	5	0	1	2	4	1	1	1	1	2	1	0	1	1	1	1	2	1	4	1	0.5	1	2	12.5
11761513569	0	0	20	1	1	2	4	1	1	2	4	1	1	1	1	1	1	1	0	1	1	0	3	1	6	1	0.5	1	3	15.5
11795000171	0	0	20	1	1	1	7	1	1	0	4	1	1	1	1	0	1	1	1	1	1	0.5	0	1	5	1	0.5	1	4	13
11831265249	0	0	20	1	0	2	6	1	1	2	4	0	1	1	1	1	1	1	1	1	1	2	2	1	5	1	0.5	1	3	15.5
11665071103	1	1	20	1	1	2	4	0	1	3	4	1	1	1	1	1	1	2	1		1	2	4	1	3	1	4	1	4	20
11761967256	1	1	20	1	1	1	5	1	1	3	3	1	1	1	1	1	1	0	1	1	1	0.5	3	1	5	1	4	1	4	19.5
11774941752	1	0	20	1	1	1	7	1	1	0	4	1	1	1	1	0	1	1	1	0	1	1	2	1	4	1	0.5	1	4	14.5
11775782958	1	0	20	1	1	0	5	1	1	3	4	1	1	1	1	0	1	1	0		1	0	2	1	5	1	0.5	1	4	14.5
11797023676	1	0	20	0	1	2	5	0	1	3	4	1	1	1	1	1	1	0	1		1	0.5	4	1	2	1	0.5	1	2	12
11660034290	0	0	20.5	1	1	0.5	6	1	1	2	4	1	1	1	1	1	1	1	1	1	1	0.5	4	1	5	1	0.5	1	5	18
11660811754	0	0	20.5	1	1	0.5	7	1	1	1	4	1	1	1	1	0	1	1	1	0	1	0.5	0	0		1	0.5	1	5	8
11660853445	0	0	20.5	1	1	0.5	6	1	1	2	4	1	1	1	1	1	1	0	1	0	1	0	3	1	5	1	0.5			10.5
11661274402	0	0	20.5	1	1	0.5	6	0	1	3	4	1	1	1	1	1	1	0	1		1	1	2	1	5	1	0.5	1	5	16.5
11661628399	0	0	20.5	1	0	0.5	7	0	1	3	4	1	1	1	1	1	1	2	1		2	1	5	1	5	1	1	1	5	20
11661808129	0	1	20.5	1	0	0.5	6	1	1	3	4	1	1	1	1	0	1	1	1	1	1	0.5	4	1	5	1	3	1	5	20.5
11662007148	0	0	20.5	1	1	2	7	1	1	3	0.5	1	1	1	1	1	1	1	0	1	1	0	5	1	5	1	0.5	1	3	16.5
11662498020	0	1	20.5	1	1	0.5	7	1	1	2	4	1	1	1	0	1	1	1	1	1	1	1	5	1	5	1	0.5	1	4	18.5
11662946440	0	1	20.5	1	1	0.5	7	1	1	2	4	0	1	1	1	1	1	1	1	0	1	1	4	1	1	1	2	1	3	14
11663409014	0	1	20.5	1	1	0.5	6	1	1	2	4	1	1	1	1	1	1	1	1	0	1	1	3	1	5	1	1	1	4	17
11665209259	0	0	20.5	1	1	0.5	7	0	1	2	4	1	1	1	1	2	1	2	1		1	1	3	0		1	1	1	5	12
11665808514	0	1	20.5	1	1	0.5	6	1	1	2	4	1	1	1	1	1	1	0	1		1	1	4	1	2	1	2	1	4	16
11666089451	0	0	20.5	1	1	0.5	6	1	1	2	4	1	1	1	1	1	1	1	1	1	1	1	5	1	5	1	3	1	5	22
11666746243	0	0	20.5	1	1	0.5	6	1	1	2	4	1	1	1	1	1	1	1	1		1	1	3	1	5	1	0.5	1	4	16.5
11667864834	0	0	20.5	1	1	2	6	1	1	0.5	4	1	1	1	1	1	1	0	1	1	1	0.5	4	1	5	1	0.5	1	4	17
11671365106	0	1	20.5	1	1	0.5	6	1	1	2	4	1	1	1	1	1	1	1	1		1	0.5	1	1	5	1	2	1	3	14.5
11671528129	0	1	20.5	1	1	0.5	6	1	1	2	4	1	1	1	1	1	1	1	0	1	1	1	5	1	6	1	0.5	1	5	20.5
11684434554	0	0	20.5	1	1	0.5	6	1	1	2	4	1	1	1	1	1	1	1	1		1	1	2	1	5	1	1	1	3	15
11685094622	0	0	20.5	0	1	0.5	6	1	1	3	4	1	1	1	1	0	0	0	1	1	1	0.5	0	0		1	3	1	4	9.5
11692056725	0	0	20.5	1	1	0.5	5	1	1	3	4	1	1	1	1	1	1	1	1	1	1	0	4	1	1	1	4	1	4	16
11696157658	0	0	20.5	1	1	0.5	7	0	1	2	4	1	1	1	1	2	2	1	0	1	2	1	1	1	5	1	0.5	1	3	13.5
11696598333	0	1	20.5	1	1	1	7	1	1	0.5	4	1	1	1	1	2	1	1	1	0	1	0	3	1	5	1	5	1	5	21
11696621563	0	1	20.5	1	1	0.5	6	1	1	2	4	1	1	1	1	1	1	1	1	1	1	0.5	3	1	5	1	0.5	1	3	15
11706818944	0	1	20.5	1	1	0.5	6	1	1	2	4	1	1	1	1	1	1	1	1	1	1	1	3	1	5	1	0.5	1	3	15.5
11759777822	0	1	20.5	1	1	0.5	6	1	1	2	4	1	1	1	1	0	1	1	1	0	1	0.5	2	1	4	0		1	3	11.5
11761523779	0	0	20.5	1	1	0.5	5	1	1	3	4	1	1	1	1	1	1	0	2	0	1	0.5	5	1	3	1	4	1	3	18.5
11761608332	0	0	20.5	1	1	0.5	6	1	1	2	4	1	1	1	1	1	1	1	1		1	0.5	5	1	5	1	5	1	4	22.5
11795058190	0	0	20.5	1	1	0.5	6	1	1	2	4	1	1	1	1	1	1	0	1		1	1	5	1	5	1	0.5	1	5	19.5
11796915439	0	0	20.5	1	1	0.5	6	1	1	2	4	1	1	1	1	0	1	1	1	0	1	1	2	0		1	1	1	3	9
11797356830	0	0	20.5	1	1	2	7	1	1	0.5	4	1	1	0	1	1	1	1	1		1	1	3	1	6	1	0.5	1	4	17.5
11660850347	1	1	20.5	1	1	0.5	7	1	1	1	4	1	1	1	1															0
11666805363	1	1	20.5	1	1	2	7	1	1	0.5	4	1	0	1	1	0	1	1	1	0	1	2	5	1	5	1	5	1	4	24
11673065917	1	1	20.5	1	1	2	7	1	1	0.5	3	1	1	1	1	1	1	1	1	1	1	1	5	1	2	1	0.5	1	4	15.5
11679955344	1	1	20.5	1	1	0.5	6	1	1	2	4	1	1	1	1	1	1	1	1		1	0.5	4	1	5	1	0.5	1	2	15
11700021563	1	0	20.5	1	1	0.5	5	1	1	3	4	1	1	1	1	0	0	0	1	0	1	1	4	1	2	1	3	1	1	14
11659679838	0	0	21	1	1	2	4	1	1	3	4	1	1	1	1	1	1	1	1	1	1	0.5	4	1	5	1	0.5	1	5	18
11659721561	0	0	21	1	1	1	6	1	1	2	4	1	1	1	1	1	1	0	1	1	1	1	2	1	6	1	0.5	1	4	16.5
11659744239	0	0	21	1	1	1	5	1	1	3	4	1	1	1	1	0	1	1	0	1	1	2	4	1	5	1	0.5	1	3	17.5
11659803316	0	1	21	1	1	2	5	1	1	2	4	1	1	1	1	1	1	1	1	0	1	0.5	4	1	2	1	0.5	1	3	13
11661141386	0	0	21	1	1	2	5	1	1	3	3	1	1	1	1	0	1	1	1		1	0.5	3	1	5	1	0.5	1	3	15
11661171579	0	0	21	1	1	2	5	1	1	2	4	1	1	1	1	0	1	1	0	1	1	0.5	2	1	4	1	2	1	3	14.5
11661287780	0	0	21	1	1	2	5	1	1	3	3	1	1	1	1	0	1	0	0		1	1	4	1	5	1	0.5	1	2	15.5
11662616175	0	0	21	1	1	1	6	1	1	2	4	1	1	1	1	1	1	1	1	1	1	1	2	1	5	1	0.5	1	3	14.5
11662921916	0	0	21	1	1	2	5	1	1	2	4	1	1	1	1	1	1	1	1	1	1	1	5	1	3	0		1	3	14
11667069420	0	1	21	1	1	2	5	1	1	3	4	1	0	1	1	1	1	0	1		1	0.5	2	1	3	1	0.5	1	4	13
11685204036	0	0	21	1	1	2	6	1	1	1	4	1	1	1	1	0	0	1	1	0	1	0.5	0	0		1	0.5	1	5	8
11687138191	0	0	21	0	1	2	6	1	1	2	4	1	1	1	1	1	1	1	1	1	2	0.5	3	1	5	1	0.5	1	4	16
11762157942	0	0	21	1	1	2	6	1	1	1	4	1	1	1	1	0	1	1	1	1	1	0.5	2	1	3	1	0.5	1	4	13
11783587428	0	0	21	1	1	2	5	1	1	2	4	1	1	1	1	1	1	1	1		1	0.5	4	1	5	1	0.5	1	3	16
11796842945	0	0	21	0	1	1	6	1	1	3	4	1	1	1	1	1	1	1	1	1	1	1	5	1	5	1	3	1	2	19
11821918317	0	0	21	1	1	2	5	1	1	2	4	1	1	1	1															0
11701113487	1		21	0	1	2	6	1	1	2	4	1	1	1	1	0	1	1	1	0	1	0.5	3	1	5	1	3	1	1	15.5
11659624259	0	0	21.5	1	1	0.5	6	1	1	3	4	1	1	1	1	1	1	0	1	1	1	1	1	1	5	1	4	1	4	18
11659746865	0	0	21.5	1	1	0.5	7	1	1	2	4	1	1	1	1	1	1	1	2	1	2	1	5	0		1	6	1	5	19
11659920781	0	0	21.5	1	1	0.5	8	0	1	2	4	1	1	1	1	1	1	1	1	0	1	1	4	1	5	1	0.5	1	5	18.5
11660004038	0	0	21.5	1	1	0.5	7	1	1	2	4	1	1	1	1	1	1	0	1	1	1	1	3	1	6	1	2	1	4	19
11660037280	0	0	21.5	1	0	0.5	8	0	1	3	4	1	1	1	1	1	1	1	1	1	2	1	5	1	5	1	0.5	1	5	19.5
11660698059	0	1	21.5	1	1	0.5	7	1	1	2	4	1	1	1	1	1	1	1	1	1	0	1	4	1	1	1	1	1	3	13
11661109056	0	1	21.5	1	1	0.5	7	1	1	2	4	1	1	1	1	1	1	1	0	1	1	0.5	2	1	5	1	0.5	1	3	14
11663434083	0	1	21.5	1	1	0.5	6	1	1	3	4	1	1	1	1	1	1	1	1	1	1	1	3	1	5	1	0.5	1	4	16.5
11666327855	0	0	21.5	1	1	0.5	7	1	1	2	4	1	1	1	1	1	1	1	1	1	1	1	4	1	5	1	0.5	1	5	18.5
11667189674	0	0	21.5	1	1	0.5	8	1	1	1	4	1	1	1	1	1	1	2	1	1	1	0.5	3	1	5	1	3	1	3	17.5
11667285632	0	0	21.5	1	0	0.5	7	1	1	3	4	1	1	1	1	1	1	1	1	0	1	0.5	2	1	1	1	0.5	1	4	11
11668655576	0	0	21.5	1	1	0.5	7	1	1	2	4	1	1	1	1	1	1	1	1	1	1	1	4	1	5	1	0.5	1	4	17.5
11671486529	0	0	21.5	1	1	0.5	6	1	1	3	4	1	1	1	1	0	1	1	0	1	1	1	2	1	4	1	0.5	1	4	14.5
11685112404	0	0	21.5	1	1	0.5	6	1	1	3	4	1	1	1	1	1	1	1	1	1	1	1	4	1	4	1	0.5	1	4	16.5
11695575587	0	0	21.5	1	1	0.5	7	1	1	2	4	1	1	1	1	1	1	1	1	0	1	1	3	1	4	1	0.5	1	4	15.5
11695736168	0	0	21.5	1	1	0.5	6	1	1	3	4	1	1	1	1	1	1	0	1		1	0	2	1	3	1	0.5	1	5	13.5
11696145957	0	0	21.5	1	1	0.5	6	1	1	3	4	1	1	1	1	1	1	2	2	1	1	1	2	1	3	1	3	1	3	15
11701060588	0	0	21.5	1	1	0.5	6	1	1	3	4	1	1	1	1	0	1	1	1	0	1	1	4	1	5	1	3	1	4	20
11761609319	0	0	21.5	1	1	2	7	1	1	0.5	4	1	1	1	1	1	1	1	1		1	0.5	2	1	2	1	3	1	5	15.5
11778613443	0	0	21.5	1	1	0.5	6	1	1	3	4	1	1	1	1	1	1	0	1	1	1	1	5	1	4	1	1	1	3	17
11783733699	0	0	21.5	1	1	0.5	7	1	1	2	4	1	1	1	1	1	1	0	1	0	1	1	4	1	5	1	0.5	1	5	18.5
11795494633	0	0	21.5	1	1	0.5	7	1	1	2	4	1	1	1	1	1	1	1	1		1	1	5	1	5	1	1	1	4	19
11797108264	0	0	21.5	1	1	0.5	7	1	1	2	4	1	1	1	1	1	1	0	1		1	0	3	1	5	1	0.5	1	4	15.5
11662412110	1	1	21.5	1	1	0.5	7	1	1	2	4	1	1	1	1	0	1	1	1	1	1	0.5	3	1	5	1	4	1	3	18.5
11664642726	1	0	21.5	1	1	0.5	6	1	1	3	4	1	1	1	1	1	1	1	1	1	1	1	5	1	4	1	5			17
11666007124	1	0	21.5	1	1	1	8	1	1	0.5	4	1	1	1	1	1	1	1	1	0	1	1	5	1	5	1	3	1	4	21
11659743466	0	1	22	1	1	2	5	1	1	3	4	1	1	1	1	1	1	1	1	1	2	1	4	1	6	0		1	5	18
11660226019	0	0	22	1	1	2	5	1	1	3	4	1	1	1	1	1	1	1	1	1	1	1	4	1	2	1	0.5	1	4	14.5
11661425247	0	0	22	1	1	1	6	1	1	3	4	1	1	1	1	1	1	0	0	1	0	1	0.5	1	2	1	3	1	2	11.5
11662335346	0	0	22	1	1	1	7	1	1	2	4	1	1	1	1	0	1	1	1	0	2	0.5	4	1	4	1	0.5	1	2	14
11665188062	0	0	22	1	1	2	5	1	1	3	4	1	1	1	1	1	1	1	1		1	1	5	1	5	0		1	4	17
11684973609	0	0	22	1	1	2	7	1	1	1	4	1	1	1	1	1	1	0	1		1	1	5	1	5	1	0.5	1	4	18.5
11725959715	0	0	22	1	1	1	6	1	1	3	4	1	1	1	1	1	1	1	1	0	1	2	4	1	5	1	0.5	1	4	18.5
11762515155	0	0	22	1	1	2	7	1	1	1	4	1	1	1	1	1	1	1	1	1	1	0.5	4	1	5	1	0.5	1	5	18
11770309742	0	0	22	1	1	2	6	1	1	2	4	1	1	1	1	1	1	1	1	1	1	0.5	2	1	5	1	5	1	4	19.5
11660917835	1	1	22	1	1	1	6	1	1	3	4	1	1	1	1	1	1	0	1		1	0.5	4	1	5	1	5	1	5	22.5
11663530337	1	1	22	1	1	2	6	1	1	2	4	1	1	1	1	1	1	1	1	0	1	1	1	1	2	1	2	1	2	11
11661412160	0	0	22.5	1	1	0.5	8	1	1	3	4	0	1	1	1	1	1	1	0	1	1	0.5	3	1	5	1	4	1	5	20.5
11783584061	0	0	22.5	1	1	0.5	7	1	1	3	4	1	1	1	1	1	1	1	1	0	1	1	4	1	1	1	0.5	1	3	12.5
11788330582	1	1	22.5	1	1	0.5	8	1	1	2	4	1	1	1	1	1	1	1	1	0	1	1	4	1	5	1	0.5	1	4	17.5
11660966798	0	0	23	1	1	1	7	1	1	3	4	1	1	1	1	1	1	1	2		1	0.5	5	1	5	1	0.5	1	5	19
11662266772	0	0	23	1	1	2	6	1	1	3	4	1	1	1	1	1	1	0	1	1	1	0	1	1	1	1	1	1	4	10
11783576710	0	0	23	1	1	2	7	1	1	2	4	1	1	1	1	1	1	1	1	1	1	0.5	2	1	5	1	2	1	5	17.5
